# Supplementary material for: RNA helicase, DDX27 regulates skeletal muscle growth and regeneration by modulation of translational processes
Source: PLoS Genet. 2018 Mar 8;14(3):e1007226. doi: 10.1371/journal.pgen.1007226 (PMC5843160; doi:10.1371/journal.pgen.1007226)
Supplement: S1 Table — mRNA was isolated from control and Ddx27 mutant polysomes and RNA sequencing was performed. RNA sequencing was also performed on total RNA isolated from control and Ddx27 mutant myoblasts. Gene expression was considered to be up-regulated if log2FC> +1 or downregulated if the log2FC< -1 (FC = fold change of average CPM) with respect to the condition being compared at a false discovery rate <0.05. (XLSX) [file pgen.1007226.s007.xlsx]

## Sheet: Mutant up
Transcripts upregulated in Ddx27 polysomes
ID	Name	Length	KO1	KO2	KOP1	KOP2	KOP3	logFC	logCPM	PValue	FDR	logFC	PValue
ENSMUSG00000049539	Hist1h1a	746	0.0329756	0	20.7586	32.5995	2.23813	9.59777	3.45257	1.32446e-13	8.21606e-11	9.59777	1.32446e-13
ENSMUSG00000069300	Hist1h2bj	462	0	0	4.01559	9.06969	0.129123	9.52047	1.31209	4.32111e-06	0.00027063	9.52047	4.32111e-06
ENSMUSG00000074403	Hist2h3b	487	0	0	2.10989	5.73273	0.172164	8.79297	0.560531	6.93642e-06	0.000394589	8.79297	6.93642e-06
ENSMUSG00000098343	mmu-mir-6240	116	0	0	2.58631	3.42252	0	8.38026	0.149739	0.000127623	0.00405554	8.38026	0.000127623
ENSMUSG00000069302	Hist1h2ah	530	0	0	1.49734	4.02147	0.215205	8.30334	0.0717364	8.96648e-06	0.000480684	8.30334	8.96648e-06
ENSMUSG00000032261	Sh3bgrl2	3497	0	0	0.816731	2.05351	1.80772	8.0326	-0.0739831	3.77085e-08	5.31755e-06	8.0326	3.77085e-08
ENSMUSG00000086411	Gm14236	870	0.131903	0.0404699	27.905	34.0541	0.473451	7.78621	3.62536	9.36698e-08	1.11948e-05	7.78621	9.36698e-08
ENSMUSG00000098178	Gm26924	1830	668.878	1157.11	229492	336105	2517.43	7.69639	16.7985	1.1749e-07	1.29707e-05	7.69639	1.1749e-07
ENSMUSG00000060093	Hist1h4a	447	0	0	1.2251	1.88239	0.301287	7.5429	-0.618015	1.15701e-05	0.000584601	7.5429	1.15701e-05
ENSMUSG00000054065	Pkp3	3601	0	0	1.42928	0.684505	0.989944	7.45233	-0.60714	1.50027e-06	0.000110418	7.45233	1.50027e-06
ENSMUSG00000069309	Hist1h2an	392	0	0	1.2251	1.88239	0.0860821	7.452	-0.736191	0.00014295	0.00441055	7.452	0.00014295
ENSMUSG00000029361	Nos1	11211	0	0	1.2251	0.941194	0.946903	7.44755	-0.620785	8.81754e-07	6.91964e-05	7.44755	8.81754e-07
ENSMUSG00000098973	mmu-mir-6236	122	80.0649	114.165	18721.4	30462.3	485.804	7.41342	13.2837	8.51421e-09	1.58449e-06	7.41342	8.51421e-09
ENSMUSG00000087943	Gm24245	56	0.0329756	0	4.83232	5.21935	0.043041	7.1471	0.931738	2.44867e-05	0.00107403	7.1471	2.44867e-05
ENSMUSG00000058773	Hist1h1b	742	0.164878	0.242819	26.7479	56.8139	2.28117	7.09913	4.09159	6.78917e-10	1.88175e-07	7.09913	6.78917e-10
ENSMUSG00000056895	Hist3h2ba	621	0	0	1.15703	0.941194	0.301287	7.04067	-1.03178	3.50358e-05	0.00143076	7.04067	3.50358e-05
ENSMUSG00000035202	Lars2	3860	58.8945	56.0912	8681.37	12857.8	224.244	6.97919	12.0952	1.91265e-08	3.11452e-06	6.97919	1.91265e-08
ENSMUSG00000006179	Prss16	2683	0	0	0.340304	1.19788	0.688657	6.94567	-1.07989	4.11423e-05	0.00164405	6.94567	4.11423e-05
ENSMUSG00000076258	Gm23935	56	15.0039	15.0143	2473.47	3003.18	31.8934	6.93414	10.1131	2.32848e-07	2.29796e-05	6.93414	2.32848e-07
ENSMUSG00000052921	Arhgef15	8139	0	0	0.544487	1.19788	0.344328	6.82381	-1.22042	7.77809e-05	0.00271649	6.82381	7.77809e-05
ENSMUSG00000075032	Hist1h3i	482	0.0329756	0	1.36122	5.5616	0.602574	6.70039	0.486602	4.5463e-07	4.05648e-05	6.70039	4.5463e-07
ENSMUSG00000096807	Hist1h2bm	380	0.0659513	0	5.17263	7.27286	0.215205	6.6747	1.26923	5.13325e-06	0.000312481	6.6747	5.13325e-06
ENSMUSG00000086324	Gm15564	933	2.86888	2.34725	445.527	323.001	2.92679	6.61977	7.2777	2.17037e-06	0.00015039	6.61977	2.17037e-06
ENSMUSG00000089213	Gm23388	56	0	0	0.544487	1.11232	0	6.47926	-1.57778	0.00217537	0.0335765	6.47926	0.00217537
ENSMUSG00000085025	Gm13715	408	0	0	1.08897	0.171126	0.172164	6.32354	-1.58998	0.00143138	0.025029	6.32354	0.00143138
ENSMUSG00000069310	Hist1h3c	629	0.0329756	0	1.49734	3.59365	0.215205	6.19587	-0.0235776	9.45081e-06	0.000500452	6.19587	9.45081e-06
ENSMUSG00000062727	Hist1h2bk	478	0.0659513	0	2.45019	5.13379	0.129123	5.95588	0.525505	5.11214e-05	0.00198794	5.95588	5.11214e-05
ENSMUSG00000063021	Hist1h2ak	512	0.197854	0.0809397	7.96312	15.8292	0.387369	5.76775	2.2381	4.43892e-06	0.000275361	5.76775	4.43892e-06
ENSMUSG00000041842	Fhdc1	6911	0.0659513	0	2.10989	3.16583	1.07603	5.6482	0.306305	2.95725e-08	4.53594e-06	5.6482	2.95725e-08
ENSMUSG00000051627	Hist1h1e	747	0.857367	0.809397	36.1403	81.1138	3.27112	5.5791	4.5991	3.79621e-08	5.31755e-06	5.5791	3.79621e-08
ENSMUSG00000069265	Hist1h3a	533	0.131903	0	3.4711	5.5616	0.258246	5.34966	0.823682	2.61768e-05	0.00113291	5.34966	2.61768e-05
ENSMUSG00000064288	Hist1h4k	311	0.0659513	0	0.476426	3.42252	0.172164	5.02052	-0.409269	0.000569785	0.0127976	5.02052	0.000569785
ENSMUSG00000021250	Fos	2348	3.49542	3.31853	111.552	128.345	89.2241	5.00527	6.06861	6.51618e-38	8.48863e-34	5.00527	6.51618e-38
ENSMUSG00000060678	Hist1h4c	394	0.164878	0	3.26692	5.30491	0.344328	4.99418	0.773104	3.87517e-05	0.00155808	4.99418	3.87517e-05
ENSMUSG00000097289	2010300F17Rik	2804	0.164878	0	3.06274	2.3102	2.02293	4.70481	0.590951	1.6904e-09	3.9323e-07	4.70481	1.6904e-09
ENSMUSG00000094338	Hist1h2bl	380	0.263805	0	3.33498	7.44399	0.172164	4.677	1.07533	0.000692991	0.0147591	4.677	0.000692991
ENSMUSG00000052565	Hist1h1d	3820	2.24234	2.9543	74.7989	100.793	14.8922	4.60805	5.28478	3.12557e-11	1.07308e-08	4.60805	3.12557e-11
ENSMUSG00000024610	Cd74	1555	0	0.0809397	0.884791	0.770068	1.37731	4.58496	-0.559853	9.67157e-06	0.00050803	4.58496	9.67157e-06
ENSMUSG00000061615	Hist1h2ab	505	0.0659513	0.161879	2.17795	6.24611	0.129123	4.58294	0.703339	0.00048359	0.0112295	4.58294	0.00048359
ENSMUSG00000096010	Hist4h4	2878	0.197854	0.526108	8.64373	14.8024	0.860821	4.47048	2.27889	1.25654e-05	0.000624768	4.47048	1.25654e-05
ENSMUSG00000003545	Fosb	3747	0.956294	0.364229	14.6331	15.8292	13.4288	4.43056	3.17026	1.91063e-18	2.48898e-15	4.43056	1.91063e-18
ENSMUSG00000082779	Gm13162	452	0.0659513	0	0.476426	1.36901	0.81778	4.40435	-0.810541	6.42707e-05	0.0023308	4.40435	6.42707e-05
ENSMUSG00000069267	Hist1h3b	619	0.164878	0.12141	2.45019	6.16054	0.387369	4.30779	0.800188	7.37208e-05	0.00259557	4.30779	7.37208e-05
ENSMUSG00000068855	Hist2h2ac	519	0.164878	0.283289	2.65437	10.0109	0.301287	4.23271	1.33764	0.000356362	0.00903177	4.23271	0.000356362
ENSMUSG00000021256	Vash1	2592	0.131903	0	0.680609	1.88239	1.54948	4.16411	-0.198905	8.45059e-06	0.000458691	4.16411	8.45059e-06
ENSMUSG00000055555	4930502E18Rik	1422	0.0659513	0	0.612548	0.342252	1.07603	4.0854	-1.00765	0.000330811	0.00855055	4.0854	0.000330811
ENSMUSG00000069268	Hist1h2bf	460	0	0.161879	1.49734	2.22464	0.172164	3.95221	-0.379692	0.00142825	0.0250104	3.95221	0.00142825
ENSMUSG00000064168	Hist1h2bh	435	0.296781	0.202349	2.17795	8.38518	0.473451	3.82869	1.11956	0.000318324	0.00829361	3.82869	0.000318324
ENSMUSG00000032492	Pth1r	2469	0.131903	0	1.2251	1.02676	0.946903	3.79953	-0.520342	2.68936e-05	0.00115375	3.79953	2.68936e-05
ENSMUSG00000047842	Diras2	4346	0.197854	0	0.680609	1.11232	2.36726	3.6783	-0.084262	6.53924e-05	0.00235322	3.6783	6.53924e-05
ENSMUSG00000062417	Hist1h3g	529	0.329756	0.161879	1.76958	6.07498	0.860821	3.49399	0.804076	0.000144226	0.00442078	3.49399	0.000144226
ENSMUSG00000097028	7530420F21Rik	4284	0.296781	0	1.83764	1.45457	1.85076	3.4073	0.16493	1.1578e-05	0.000584601	3.4073	1.1578e-05
ENSMUSG00000050936	Hist2h2bb	1889	3.19864	2.06396	26.884	50.3967	3.74457	3.35251	4.09586	2.91384e-05	0.00121662	3.35251	2.91384e-05
ENSMUSG00000059309	Hist1h3f	1003	0.197854	0.283289	2.17795	4.8771	0.301287	3.30517	0.562661	0.0012734	0.0231335	3.30517	0.0012734
ENSMUSG00000003559	As3mt	1740	0.263805	0	1.63346	0.684505	1.89381	3.30343	-0.0608127	0.000227897	0.0063116	3.30343	0.000227897
ENSMUSG00000075031	Hist1h2bb	468	0.131903	0.485638	3.1308	5.64716	0.344328	3.27987	0.886709	0.0021215	0.0330979	3.27987	0.0021215
ENSMUSG00000026628	Atf3	2234	3.6603	3.15665	42.0616	30.6316	25.222	3.25457	4.38602	6.58017e-16	5.71466e-13	3.25457	6.58017e-16
ENSMUSG00000074817	Papolb	4238	0.230829	0	1.29316	0.855631	1.42035	3.23513	-0.299198	0.000149183	0.00451956	3.23513	0.000149183
ENSMUSG00000070695	Cntnap5a	5708	0.593562	0	2.7905	2.3102	3.40024	3.18606	0.889831	5.51771e-05	0.00210764	3.18606	5.51771e-05
ENSMUSG00000080737	Gm6982	1559	0.329756	0	1.29316	2.22464	1.37731	3.18005	0.0722913	0.000110674	0.00361341	3.18005	0.000110674
ENSMUSG00000087128	Gm12655	955	0.197854	0	0.952852	1.19788	0.860821	3.17091	-0.572829	0.000213691	0.00601243	3.17091	0.000213691
ENSMUSG00000020377	Ltc4s	860	0.131903	0.161879	2.24601	0.770068	1.03298	3.15773	-0.154095	0.000150564	0.00455081	3.15773	0.000150564
ENSMUSG00000049538	Adamts16	7966	0.428683	0	2.17795	1.6257	2.28117	3.15153	0.420981	6.33877e-05	0.00230657	3.15153	6.33877e-05
ENSMUSG00000033107	Rnf125	1328	0.164878	0	0.680609	1.28345	0.473451	3.09049	-0.888882	0.00184506	0.0299322	3.09049	0.00184506
ENSMUSG00000001227	Sema6b	3959	0.626537	0	2.65437	2.90915	2.79767	3.08101	0.856093	9.60974e-05	0.0032099	3.08101	9.60974e-05
ENSMUSG00000084799	Gm11602	1572	0.164878	0	0.816731	0.427816	1.03298	3.06158	-0.835605	0.00164332	0.0275516	3.06158	0.00164332
ENSMUSG00000049515	Espnl	5729	0.197854	0	1.08897	0.770068	0.688657	2.93854	-0.758526	0.000809819	0.0167453	2.93854	0.000809819
ENSMUSG00000000409	Lck	3548	0.263805	0	0.884791	1.11232	1.29123	2.93086	-0.396878	0.000738336	0.0155385	2.93086	0.000738336
ENSMUSG00000027438	Napb	7041	1.91259	1.57832	13.3399	15.4014	11.3628	2.9268	3.11877	1.25987e-11	4.68923e-09	2.9268	1.25987e-11
ENSMUSG00000022750	Klhl22	5807	0.395708	0.728458	5.30875	3.50809	3.95977	2.92458	1.47853	5.34183e-07	4.6392e-05	2.92458	5.34183e-07
ENSMUSG00000091674	C630004L07Rik	1268	0.197854	0	1.08897	0.598942	0.688657	2.84783	-0.823852	0.00135007	0.0241253	2.84783	0.00135007
ENSMUSG00000036882	Arhgap33	4259	1.4839	0.849867	8.57567	9.92532	6.15487	2.79478	2.42289	1.60834e-08	2.72101e-06	2.79478	1.60834e-08
ENSMUSG00000030683	Sez6l2	4723	0.164878	0.0404699	1.02091	0.770068	0.559533	2.79432	-0.860285	0.00269834	0.0382495	2.79432	0.00269834
ENSMUSG00000058385	Hist1h2bg	617	0.560586	0.647518	3.81141	7.70068	1.03298	2.7669	1.41023	0.000594683	0.0132426	2.7669	0.000594683
ENSMUSG00000026831	1700007K13Rik	1043	0.131903	0.607048	3.67529	1.54014	2.19509	2.75593	0.725356	0.000268664	0.0072014	2.75593	0.000268664
ENSMUSG00000091405	Hist2h4	1607	0.857367	0.12141	4.01559	4.8771	1.24819	2.73913	1.11866	0.00119118	0.0221996	2.73913	0.00119118
ENSMUSG00000093989	Rnasek	1225	0.197854	0.0809397	1.5654	0.598942	0.688657	2.68524	-0.581797	0.00226701	0.0343778	2.68524	0.00226701
ENSMUSG00000031026	Trim66	10646	0.52761	0	1.02091	1.54014	2.6255	2.65263	0.272686	0.0026212	0.0376476	2.65263	0.0026212
ENSMUSG00000085843	A730085A09Rik	2248	0.263805	0	0.612548	0.855631	1.20515	2.64793	-0.616472	0.0035426	0.0455572	2.64793	0.0035426
ENSMUSG00000091754	Gm3636	1946	0.296781	0.0809397	1.49734	1.88239	0.387369	2.63114	-0.288631	0.00385895	0.0482906	2.63114	0.00385895
ENSMUSG00000072774	Zfp951	1351	0.362732	0	1.36122	1.28345	0.946903	2.61031	-0.285516	0.00217017	0.033536	2.61031	0.00217017
ENSMUSG00000050908	Tvp23a	3927	0.956294	0	2.72244	2.65246	3.61545	2.60744	1.02025	0.00224435	0.0341956	2.60744	0.00224435
ENSMUSG00000051499	Zfp786	2931	0.329756	0.0809397	0.680609	1.71126	1.54948	2.60407	-0.135793	0.000850487	0.017386	2.60407	0.000850487
ENSMUSG00000097006	9530082P21Rik	4763	0.461659	0.161879	3.40304	1.11232	1.24819	2.575	0.37703	0.00111403	0.0210325	2.575	0.00111403
ENSMUSG00000038009	Dnajc22	1845	0.296781	0	0.680609	1.19788	0.989944	2.56665	-0.561817	0.00253464	0.0369186	2.56665	0.00253464
ENSMUSG00000024190	Dusp1	3754	51.6069	57.4672	379.371	289.118	288.418	2.54805	7.73594	3.6342e-13	1.75343e-10	2.54805	3.6342e-13
ENSMUSG00000092250	Gm20467	992	0.329756	0.161879	2.51825	0.941194	0.989944	2.5404	0.0225234	0.00109109	0.0206907	2.5404	0.00109109
ENSMUSG00000032776	Mctp2	5764	1.2201	0.971277	5.10457	6.24611	7.61826	2.52193	2.089	2.23354e-07	2.23818e-05	2.52193	2.23354e-07
ENSMUSG00000060036	Rpl3	1351	4.51766	4.04699	31.6483	24.7277	16.829	2.50592	4.02854	9.096e-10	2.36987e-07	2.50592	9.096e-10
ENSMUSG00000050671	Ism2	3113	0.395708	0	1.63346	0.770068	1.07603	2.46391	-0.27869	0.00388322	0.0484559	2.46391	0.00388322
ENSMUSG00000036960	Clca5	3970	0.461659	0.364229	1.76958	2.05351	2.71159	2.38557	0.60101	9.64721e-05	0.0032125	2.38557	9.64721e-05
ENSMUSG00000030446	Zfp273	2479	0.197854	0.323759	1.5654	1.54014	0.989944	2.36179	-0.0843667	0.00124476	0.0227956	2.36179	0.00124476
ENSMUSG00000042804	Gpr153	3922	1.2201	0.161879	3.53917	3.67921	3.48632	2.33525	1.28396	0.00101229	0.0196822	2.33525	0.00101229
ENSMUSG00000037465	Klf10	3041	38.1528	35.8158	186.487	183.618	186.152	2.32554	6.97775	1.69643e-12	7.36648e-10	2.32554	1.69643e-12
ENSMUSG00000072898	Gm10434	469	0.263805	0.161879	1.02091	0.855631	1.37731	2.32057	-0.323615	0.00226485	0.0343778	2.32057	0.00226485
ENSMUSG00000038530	Rgs4	5338	0.725464	0.526108	1.83764	3.33696	4.13194	2.29883	1.10634	0.000176522	0.00509895	2.29883	0.000176522
ENSMUSG00000081583	Gm14769	431	0.296781	0.607048	2.10989	2.65246	1.85076	2.27988	0.597249	0.000298306	0.00788243	2.27988	0.000298306
ENSMUSG00000020423	Btg2	2741	58.0701	52.2466	292.798	263.449	230.657	2.24925	7.48728	3.53364e-11	1.18033e-08	2.24925	3.53364e-11
ENSMUSG00000019122	Ccl9	3217	1.51688	1.09269	9.3924	3.50809	5.63838	2.23712	2.08953	4.61271e-05	0.0018209	2.23712	4.61271e-05
ENSMUSG00000097743	Gm16973	3109	2.90186	0.930807	7.28251	9.75419	10.0286	2.22188	2.63096	2.05325e-05	0.000938517	2.22188	2.05325e-05
ENSMUSG00000029096	Htra3	3849	4.97932	3.88511	27.6327	12.5778	21.7357	2.21895	3.82702	3.38054e-07	3.21448e-05	2.21895	3.38054e-07
ENSMUSG00000034413	Neurl1b	6356	0.494635	0.849867	3.87947	2.48133	2.88375	2.19986	1.09949	0.000131323	0.00413222	2.19986	0.000131323
ENSMUSG00000040552	C3ar1	4303	1.02224	0.202349	2.58631	2.90915	3.05591	2.18527	0.990438	0.000934611	0.0184528	2.18527	0.000934611
ENSMUSG00000097145	9230114K14Rik	2114	1.05522	0.768927	3.53917	5.04822	3.57241	2.13188	1.48397	6.22024e-05	0.00228901	2.13188	6.22024e-05
ENSMUSG00000025494	Sigirr	1980	0.857367	0.930807	5.10457	3.16583	3.44328	2.12094	1.44363	7.94521e-05	0.00276744	2.12094	7.94521e-05
ENSMUSG00000041064	Pif1	4050	5.57288	4.08746	21.5072	21.3908	19.2393	2.09574	3.84373	1.90933e-08	3.11452e-06	2.09574	1.90933e-08
ENSMUSG00000096401	Gm21811	3492	0.395708	0.283289	1.29316	1.71126	1.42035	2.08346	0.0779409	0.00177296	0.029052	2.08346	0.00177296
ENSMUSG00000073647	Gm10557	748	7.35357	4.33028	19.3974	31.145	22.9839	2.06318	4.0898	3.34927e-07	3.20816e-05	2.06318	3.34927e-07
ENSMUSG00000023259	Slc26a6	2381	0.75844	0.526108	3.40304	2.65246	2.06597	2.05043	0.922343	0.000363382	0.00915625	2.05043	0.000363382
ENSMUSG00000024737	Slc15a3	3387	5.60586	4.28981	23.8894	14.9735	22.1661	2.03867	3.82938	2.31789e-07	2.29796e-05	2.03867	2.31789e-07
ENSMUSG00000034818	Celf5	9765	1.61581	0.890337	5.85324	4.96266	4.69147	2.02857	1.8549	4.22e-05	0.00168116	2.02857	4.22e-05
ENSMUSG00000037001	Zfp39	3885	4.02303	2.06396	10.4133	15.658	11.1476	2.01685	3.11273	7.92075e-06	0.000433544	2.01685	7.92075e-06
ENSMUSG00000029844	Hoxa1	3743	0.560586	0.768927	2.72244	2.82358	2.53942	2.01422	0.930208	0.000277098	0.00738191	2.01422	0.000277098
ENSMUSG00000024521	Pmaip1	2643	0.692488	0.202349	1.29316	2.65246	1.63556	2.00564	0.393512	0.00391501	0.0486185	2.00564	0.00391501
ENSMUSG00000027368	Dusp2	1991	19.7194	33.2662	176.414	82.654	58.5358	1.99852	6.21129	1.95835e-05	0.000904659	1.99852	1.95835e-05
ENSMUSG00000056553	Ptprn2	4665	1.25307	0.890337	4.21977	5.5616	3.18504	1.99019	1.59073	0.000160157	0.00480729	1.99019	0.000160157
ENSMUSG00000053007	Creb5	3031	1.12117	0.890337	1.5654	5.21935	5.25101	1.98849	1.50687	0.00188602	0.0304216	1.98849	0.00188602
ENSMUSG00000044786	Zfp36	1790	35.6137	38.0821	172.739	136.73	121.117	1.96141	6.65607	3.09875e-09	6.40752e-07	1.96141	3.09875e-09
ENSMUSG00000085583	Gm15676	795	0.857367	0.283289	1.9057	2.65246	2.15205	1.93469	0.676295	0.0023906	0.0356437	1.93469	0.0023906
ENSMUSG00000046807	Fam211b	4597	8.21093	6.11095	25.5909	26.3534	30.2148	1.93357	4.27179	6.13607e-08	8.0742e-06	1.93357	6.13607e-08
ENSMUSG00000019970	Sgk1	5223	40.2633	41.5625	168.723	179.939	115.307	1.91783	6.76994	2.95966e-08	4.53594e-06	1.91783	2.95966e-08
ENSMUSG00000018476	Kdm6b	6931	40.4281	15.2167	92.5628	107.724	112.595	1.90512	6.204	2.92195e-06	0.000194205	1.90512	2.92195e-06
ENSMUSG00000025507	Lrdd	4743	7.65035	5.46343	25.3186	26.8668	21.6066	1.90305	4.11907	1.97849e-07	1.99797e-05	1.90305	1.97849e-07
ENSMUSG00000051034	Zfp11	3926	3.49542	1.53785	7.21445	10.3531	10.459	1.88335	2.72992	8.4411e-05	0.00288615	1.88335	8.4411e-05
ENSMUSG00000030641	4632434I11Rik	3343	8.37581	5.46343	17.4236	33.6263	25.0929	1.87078	4.16904	4.77383e-06	0.000293343	1.87078	4.77383e-06
ENSMUSG00000095403	Gm21092	4126	0.593562	0.768927	1.63346	3.2514	2.6255	1.86951	0.847562	0.0016389	0.0275483	1.86951	0.0016389
ENSMUSG00000079560	Hoxa3	6828	1.41795	0.849867	3.4711	5.39048	3.70153	1.86464	1.57126	0.000432138	0.010358	1.86464	0.000432138
ENSMUSG00000053070	9230110C19Rik	1585	1.31903	0.809397	3.60723	3.42252	4.56235	1.85265	1.48007	0.000420287	0.0101955	1.85265	0.000420287
ENSMUSG00000032057	4833427G06Rik	769	2.14342	3.7637	14.0886	8.29962	9.38294	1.84514	2.91688	5.87851e-05	0.00218798	1.84514	5.87851e-05
ENSMUSG00000038418	Egr1	5024	154.59	126.59	440.49	574.984	469.233	1.81547	8.46423	1.05334e-07	1.1932e-05	1.81547	1.05334e-07
ENSMUSG00000075040	Zfp408	6776	20.1481	10.684	62.2757	52.7924	47.9047	1.81482	5.2767	6.05347e-07	5.05504e-05	1.81482	6.05347e-07
ENSMUSG00000025912	Mybl1	5828	2.40722	2.30678	4.42396	12.8345	7.6613	1.80922	2.56358	0.000456523	0.0107933	1.80922	0.000456523
ENSMUSG00000048388	Fam171b	5736	3.36352	2.5496	6.39772	11.9788	12.611	1.80167	2.88905	8.33574e-05	0.00285762	1.80167	8.33574e-05
ENSMUSG00000041362	4930506M07Rik	4064	0.659513	1.57832	5.24069	2.39577	3.95977	1.7987	1.49052	0.00288186	0.0398958	1.7987	0.00288186
ENSMUSG00000062794	Zfp599	3569	1.64878	1.65926	5.10457	7.01617	4.94972	1.7729	2.02802	0.000128659	0.00407796	1.7729	0.000128659
ENSMUSG00000003198	Zfp959	1616	2.30829	1.90208	7.827	6.93061	6.84352	1.76823	2.3736	3.40814e-05	0.00140056	1.76823	3.40814e-05
ENSMUSG00000025880	Smad7	4744	28.2601	30.6762	123.803	95.9162	77.2587	1.74766	6.15336	1.49186e-07	1.60615e-05	1.74766	1.49186e-07
ENSMUSG00000096334	Sh2d1b1	1377	0.989269	1.82114	5.0365	4.27816	4.77755	1.74719	1.76997	0.000433337	0.010358	1.74719	0.000433337
ENSMUSG00000051224	Tceanc	5282	2.24234	1.05222	3.33498	5.81829	7.14481	1.71456	1.98795	0.00159224	0.0271138	1.71456	0.00159224
ENSMUSG00000030030	1700003E16Rik	2046	2.27532	1.94255	9.18822	5.30491	6.28399	1.71186	2.32978	0.000198987	0.00567221	1.71186	0.000198987
ENSMUSG00000042821	Snai1	1618	26.7432	23.9177	90.3168	71.1885	86.8138	1.70824	5.90262	5.33556e-08	7.16561e-06	1.70824	5.33556e-08
ENSMUSG00000031506	Ptpn7	3373	0.989269	1.17363	3.33498	2.48133	4.64843	1.69977	1.37351	0.00184858	0.0299521	1.69977	0.00184858
ENSMUSG00000097789	Gm2115	1837	19.1259	17.6853	65.4065	53.2203	60.7309	1.69948	5.43484	6.27811e-08	8.1785e-06	1.69948	6.27811e-08
ENSMUSG00000043501	Lgals2	586	1.38498	1.17363	6.60191	2.82358	3.09895	1.69877	1.60518	0.0029231	0.0403809	1.69877	0.0029231
ENSMUSG00000097960	A330074K22Rik	2486	2.83591	1.49738	7.69088	5.30491	8.04867	1.69064	2.35748	0.00035244	0.00897219	1.69064	0.00035244
ENSMUSG00000079036	Alkbh1	8530	19.1259	13.2336	65.6787	51.5946	38.6078	1.68102	5.23433	2.80827e-06	0.000189551	1.68102	2.80827e-06
ENSMUSG00000047759	Hs3st3a1	3937	2.50615	1.94255	5.78517	7.01617	8.47908	1.67116	2.37478	0.000146899	0.00448162	1.67116	0.000146899
ENSMUSG00000086290	Snhg12	1658	14.905	24.4843	106.719	52.0224	29.0097	1.66757	5.50482	0.000655921	0.0141875	1.66757	0.000655921
ENSMUSG00000022306	Zfpm2	4966	2.5721	1.69973	3.94753	7.78624	8.65125	1.66552	2.31366	0.000875884	0.0176077	1.66552	0.000875884
ENSMUSG00000050910	Cdr2l	3695	35.9105	34.197	127.342	102.419	103.342	1.66309	6.33371	1.15027e-07	1.28074e-05	1.66309	1.15027e-07
ENSMUSG00000087179	Gm14230	1062	1.51688	1.69973	3.1308	6.33167	5.7675	1.6556	1.89371	0.00100859	0.0196397	1.6556	0.00100859
ENSMUSG00000039997	Ifi203	6368	1.41795	1.65926	5.24069	4.44928	4.77755	1.64774	1.82387	0.000353575	0.0089786	1.64774	0.000353575
ENSMUSG00000003070	Efna2	2127	2.30829	1.33551	6.73803	4.8771	5.55229	1.64271	2.06906	0.00054472	0.0122982	1.64271	0.00054472
ENSMUSG00000039813	Tbc1d2	5411	1.45093	1.53785	4.90038	4.70597	4.43323	1.64246	1.77864	0.000411367	0.0100354	1.64246	0.000411367
ENSMUSG00000002881	Nab1	4162	24.303	13.9216	48.5274	68.7927	61.5487	1.63962	5.44066	3.50899e-06	0.000228558	1.63962	3.50899e-06
ENSMUSG00000039158	Akna	5742	2.86888	1.29504	7.4867	6.16054	5.93966	1.63735	2.2555	0.000688716	0.0147564	1.63735	0.000688716
ENSMUSG00000036854	Hspb6	2497	27.5017	30.0691	109.306	74.3543	84.0161	1.63222	6.02393	4.4423e-07	3.99102e-05	1.63222	4.4423e-07
ENSMUSG00000032515	Csrnp1	2866	15.1688	12.2219	54.0403	38.6745	34.2176	1.62565	4.94823	4.11897e-06	0.000259216	1.62565	4.11897e-06
ENSMUSG00000034587	8430429K09Rik	2569	2.63805	3.19712	11.7745	7.78624	7.40306	1.62173	2.71725	0.000206044	0.00583508	1.62173	0.000206044
ENSMUSG00000044548	Dact1	4080	1.51688	1.98302	5.71711	5.47604	4.90668	1.61484	1.97843	0.000398015	0.00981996	1.61484	0.000398015
ENSMUSG00000031939	Taf1d	1355	9.85972	14.0026	52.543	32.9418	23.3282	1.60335	4.72944	8.20221e-05	0.00281927	1.60335	8.20221e-05
ENSMUSG00000092260	Zfp963	2607	1.05522	1.2141	4.49202	3.50809	2.36726	1.59548	1.34464	0.00324434	0.0433033	1.59548	0.00324434
ENSMUSG00000042233	2010015L04Rik	6018	0.791415	1.13316	2.85856	2.65246	3.09895	1.58127	1.10542	0.002965	0.0407214	1.58127	0.002965
ENSMUSG00000005124	Wisp1	5759	76.5694	52.9346	134.692	201.159	243.914	1.57741	7.14866	2.0833e-05	0.000945616	1.57741	2.0833e-05
ENSMUSG00000021754	Map3k1	7681	3.06673	1.61879	4.76426	8.72744	7.53218	1.57138	2.36894	0.00124184	0.0227852	1.57138	0.00124184
ENSMUSG00000023391	Dlx2	2909	17.7739	23.3916	72.621	60.4076	50.358	1.57018	5.4891	1.97433e-06	0.000141317	1.57018	1.97433e-06
ENSMUSG00000032041	Tirap	6066	10.7171	6.11095	18.7167	29.2626	26.9867	1.56732	4.19999	6.87529e-05	0.00244711	1.56732	6.87529e-05
ENSMUSG00000027200	Sema6d	8279	2.83591	2.26631	4.15171	10.182	8.393	1.5645	2.48161	0.00156716	0.0268138	1.5645	0.00156716
ENSMUSG00000045934	Mtmr11	3754	4.18791	2.1449	10.6175	7.78624	9.77031	1.56348	2.7952	0.00046894	0.0109675	1.56348	0.00046894
ENSMUSG00000047246	Hist1h2be	6595	2.30829	2.1449	7.96312	7.10174	4.73451	1.55809	2.27931	0.000627159	0.0137385	1.55809	0.000627159
ENSMUSG00000097467	Gm26737	2136	4.41874	3.359	14.497	9.15525	10.7603	1.5579	3.08224	0.000173913	0.0050711	1.5579	0.000173913
ENSMUSG00000074280	Gm6166	667	13.586	9.71277	37.9099	31.4017	33.4429	1.55436	4.65738	5.62077e-06	0.000336938	1.55436	5.62077e-06
ENSMUSG00000028487	Bnc2	9374	5.77074	3.64229	8.98404	18.8239	13.8162	1.55376	3.35242	0.000425566	0.0102474	1.55376	0.000425566
ENSMUSG00000034538	Zfp418	2721	1.38498	1.57832	3.53917	4.36372	5.12188	1.5535	1.69714	0.00126917	0.0231065	1.5535	0.00126917
ENSMUSG00000042766	Trim46	4235	9.36508	6.07048	29.9468	20.1073	17.9912	1.55179	4.06257	8.02474e-05	0.00278027	1.55179	8.02474e-05
ENSMUSG00000046997	Spsb4	5698	1.94556	1.2141	4.90038	4.10703	4.94972	1.55152	1.79369	0.00117458	0.0219824	1.55152	0.00117458
ENSMUSG00000044702	Palb2	5391	2.50615	2.38772	6.53384	8.47075	6.37007	1.53465	2.39654	0.000329041	0.00852172	1.53465	0.000329041
ENSMUSG00000032281	Acsbg1	3586	22.1926	25.6174	87.186	63.4023	55.1786	1.52026	5.66459	4.57394e-06	0.000282392	1.52026	4.57394e-06
ENSMUSG00000058291	Zfp68	6665	16.6527	16.795	52.6111	47.2308	44.1171	1.52006	5.14962	1.56854e-06	0.000114795	1.52006	1.56854e-06
ENSMUSG00000069270	Hist1h2ac	2481	2.34127	1.61879	7.28251	5.98942	3.91673	1.51967	2.083	0.00168303	0.0280369	1.51967	0.00168303
ENSMUSG00000039145	Camk1d	7628	3.85815	2.42819	4.90038	8.98413	13.0845	1.51617	2.74743	0.00263736	0.0377316	1.51617	0.00263736
ENSMUSG00000026589	Sec16b	5431	13.7838	8.09397	32.9415	32.5995	28.4501	1.51499	4.53534	2.70125e-05	0.00115375	1.51499	2.70125e-05
ENSMUSG00000005774	Rfx5	5528	11.6404	7.97256	24.2977	29.776	29.6983	1.50767	4.37176	1.97214e-05	0.000907811	1.50767	1.97214e-05
ENSMUSG00000073198	Gm10480	1202	3.03376	1.82114	5.98936	6.67392	7.96259	1.49766	2.36217	0.000874718	0.0176077	1.49766	0.000874718
ENSMUSG00000024601	Isoc1	2558	23.4787	14.731	38.9989	55.0171	67.8757	1.49763	5.32425	3.96564e-05	0.00158955	1.49763	3.96564e-05
ENSMUSG00000042156	Dzip1	5876	10.5192	6.39424	25.9312	25.07	20.7888	1.49664	4.15	5.57537e-05	0.00211135	1.49664	5.57537e-05
ENSMUSG00000028497	Ptplad2	6748	18.1696	18.4947	36.4806	49.8833	67.6175	1.48634	5.25472	2.4418e-05	0.00107403	1.48634	2.4418e-05
ENSMUSG00000041836	Ptpre	5390	1.64878	1.45692	2.92662	4.36372	5.72446	1.48409	1.71438	0.00338921	0.044384	1.48409	0.00338921
ENSMUSG00000024240	Epc1	5812	19.0599	19.5065	51.2498	59.1241	51.3049	1.48201	5.32416	2.00678e-06	0.000142854	1.48201	2.00678e-06
ENSMUSG00000027983	Cyp2u1	2326	2.5721	1.57832	5.71711	6.41723	5.38013	1.48101	2.12322	0.00111302	0.0210325	1.48101	0.00111302
ENSMUSG00000039531	Zufsp	2354	5.11122	4.81591	13.9525	14.4602	13.1275	1.47749	3.36648	6.25001e-05	0.00229349	1.47749	6.25001e-05
ENSMUSG00000020326	Ccng1	3992	191.193	199.8	393.12	574.471	661.799	1.4742	8.65861	3.13687e-05	0.00129316	1.4742	3.13687e-05
ENSMUSG00000062012	Zfp13	3691	7.35357	4.33028	21.5072	14.6313	12.611	1.47101	3.59721	0.000419061	0.0101955	1.47101	0.000419061
ENSMUSG00000056888	Glipr1	1762	1.61581	1.86161	5.98936	3.2514	5.16492	1.47032	1.85995	0.00287337	0.0398938	1.47032	0.00287337
ENSMUSG00000026096	Osgepl1	4704	10.6841	8.29632	29.8107	22.9309	26.1689	1.46965	4.29354	2.7796e-05	0.00117968	1.46965	2.7796e-05
ENSMUSG00000058748	Zfp958	1398	5.17718	2.99477	13.2038	11.2088	9.68423	1.46911	3.08284	0.000472546	0.011032	1.46911	0.000472546
ENSMUSG00000046982	Tshz1	9798	22.3575	10.765	31.5802	56.5572	49.3681	1.46668	5.09361	0.000268155	0.0072014	1.46668	0.000268155
ENSMUSG00000095432	Zfp748	4966	5.1442	3.11618	8.23537	12.7489	13.2136	1.46096	3.0922	0.00072842	0.0154044	1.46096	0.00072842
ENSMUSG00000061371	Zfp873	1891	2.30829	2.5496	4.62814	8.29962	7.14481	1.459	2.3251	0.00140506	0.0248692	1.459	0.00140506
ENSMUSG00000032846	Zswim6	5441	6.56215	2.71148	9.80077	16.7704	11.7932	1.45571	3.25344	0.00186667	0.0301836	1.45571	0.00186667
ENSMUSG00000042182	Bend6	3397	7.28762	11.7767	24.1616	27.2091	26.9437	1.45485	4.28532	5.79494e-05	0.00217769	1.45485	5.79494e-05
ENSMUSG00000021474	Sfxn1	2800	47.0233	51.68	106.107	142.463	156.239	1.45128	6.65442	8.84939e-06	0.000476368	1.45128	8.84939e-06
ENSMUSG00000036898	Zfp157	4324	11.3106	9.22713	23.6171	29.776	30.7313	1.44828	4.38975	2.65162e-05	0.0011438	1.44828	2.65162e-05
ENSMUSG00000021453	Gadd45g	1258	136.849	198.788	729.204	356.713	285.362	1.44555	8.41526	0.000901826	0.0179909	1.44555	0.000901826
ENSMUSG00000015312	Gadd45b	1262	23.6765	22.1775	88.8194	47.3164	50.9175	1.44297	5.54239	5.80171e-05	0.00217769	1.44297	5.80171e-05
ENSMUSG00000040274	Cdk6	3727	5.77074	6.718	9.52852	28.7492	12.7832	1.44195	3.6644	0.00287559	0.0398938	1.44195	0.00287559
ENSMUSG00000044712	Slc38a6	8004	9.95864	6.59659	22.5962	20.6207	24.1891	1.43911	4.07302	7.02069e-05	0.00247855	1.43911	7.02069e-05
ENSMUSG00000045294	Insig1	2692	26.3146	15.1762	51.6582	54.7604	61.2904	1.42912	5.38805	2.79819e-05	0.00117968	1.42912	2.79819e-05
ENSMUSG00000001517	Foxm1	5205	55.9267	40.8746	107.672	134.933	145.522	1.41821	6.6002	1.5564e-05	0.000756537	1.41821	1.5564e-05
ENSMUSG00000074063	Osgin1	2668	20.4449	12.2219	50.7734	33.6263	46.4413	1.41632	5.03331	8.83143e-05	0.00298824	1.41632	8.83143e-05
ENSMUSG00000020108	Ddit4	1682	93.6508	77.1356	286.536	215.448	178.62	1.40935	7.41184	4.93695e-05	0.00193125	1.40935	4.93695e-05
ENSMUSG00000027829	Ccnl1	6034	33.4373	36.3824	109.17	99.1676	69.5113	1.40688	6.11964	1.54161e-05	0.000752157	1.40688	1.54161e-05
ENSMUSG00000002409	Dyrk1b	2829	16.5208	11.7767	40.8365	26.2679	45.2361	1.4048	4.81704	0.000135174	0.00423296	1.4048	0.000135174
ENSMUSG00000035067	Xkr6	7859	1.4839	1.53785	4.6962	3.59365	3.70153	1.40029	1.60421	0.00393139	0.0487755	1.40029	0.00393139
ENSMUSG00000044950	Pwwp2a	4345	9.2002	4.61356	14.2928	23.4443	16.8721	1.39253	3.77555	0.000934895	0.0184528	1.39253	0.000934895
ENSMUSG00000022528	Hes1	1901	34.9212	45.6095	140.41	86.761	89.0089	1.38827	6.31041	5.50643e-05	0.00210764	1.38827	5.50643e-05
ENSMUSG00000055632	Hmcn2	15974	17.6749	21.5704	74.935	40.9847	37.6179	1.38272	5.26947	0.00023882	0.00657739	1.38272	0.00023882
ENSMUSG00000020941	Map3k14	5622	15.5975	14.2454	43.0825	37.9045	35.4658	1.37828	4.87189	2.41728e-05	0.00107109	1.37828	2.41728e-05
ENSMUSG00000056592	Zfp658	3490	3.09971	2.38772	6.73803	7.35843	7.36002	1.37779	2.4395	0.000992502	0.0193886	1.37779	0.000992502
ENSMUSG00000028718	Stil	5938	7.55142	4.89685	9.12016	20.5351	18.852	1.37451	3.61133	0.00192176	0.0309453	1.37451	0.00192176
ENSMUSG00000046169	Adamts6	4797	9.89269	4.97779	10.073	27.6369	20.1432	1.37088	3.86365	0.00412072	0.0498891	1.37088	0.00412072
ENSMUSG00000050100	Hmx2	1786	1.64878	1.61879	5.10457	3.85034	3.74457	1.36854	1.69081	0.00385356	0.0482695	1.36854	0.00385356
ENSMUSG00000026158	Ogfrl1	4837	5.04527	4.04699	14.3608	11.3799	9.55511	1.36701	3.15331	0.0006277	0.0137385	1.36701	0.0006277
ENSMUSG00000033669	Zfp7	2764	13.8498	8.09397	29.1301	30.3749	25.179	1.35995	4.41573	0.000172651	0.0050656	1.35995	0.000172651
ENSMUSG00000054196	Cthrc1	1553	7.15571	6.27283	20.4183	13.6045	17.6468	1.35919	3.70743	0.000273378	0.00729773	1.35919	0.000273378
ENSMUSG00000037628	Cdkn3	765	7.7163	9.34854	28.3133	19.8506	17.1303	1.34999	4.04337	0.000315671	0.00824096	1.34999	0.000315671
ENSMUSG00000052684	Jun	5034	104.17	106.436	280.683	270.807	252.651	1.34785	7.66513	2.45768e-05	0.00107437	1.34785	2.45768e-05
ENSMUSG00000070044	Fam149a	8586	30.7992	28.3289	83.3065	66.5681	75.7092	1.34674	5.83232	1.07394e-05	0.000552798	1.34674	1.07394e-05
ENSMUSG00000013663	Pten	12426	62.8516	44.1526	91.678	176.773	139.754	1.34608	6.68728	0.000240452	0.00660837	1.34608	0.000240452
ENSMUSG00000030555	Ttc23	4355	14.0806	11.7363	34.2346	30.546	33.7011	1.346	4.63779	4.47077e-05	0.00177563	1.346	4.47077e-05
ENSMUSG00000037674	Rfx7	15951	24.5339	14.4477	23.3449	67.6804	57.0724	1.33952	5.22645	0.00277569	0.0390607	1.33952	0.00277569
ENSMUSG00000070691	Runx3	4994	24.8307	13.5574	44.7841	42.3537	57.0724	1.324	5.19271	0.000223046	0.00620859	1.324	0.000223046
ENSMUSG00000050587	Lrrc4c	4984	5.0123	3.43994	8.91598	10.781	12.0084	1.32011	3.01364	0.00112188	0.0211502	1.32011	0.00112188
ENSMUSG00000030166	Rad52	3398	9.92567	8.78196	30.6955	22.2464	17.2164	1.31935	4.15267	0.000433051	0.010358	1.31935	0.000433051
ENSMUSG00000007989	Fzd3	4219	8.21093	5.66578	15.7901	18.4816	17.7329	1.31807	3.72331	0.000352634	0.00897219	1.31807	0.000352634
ENSMUSG00000003119	Cdk12	11918	31.6236	14.9334	32.0567	83.8518	57.8902	1.31371	5.46201	0.00303443	0.0413489	1.31371	0.00303443
ENSMUSG00000075312	Gm13597	1623	10.9809	5.26108	24.7061	15.4869	20.3154	1.31035	3.94463	0.00161665	0.0273508	1.31035	0.00161665
ENSMUSG00000027162	Lin7c	4567	36.537	38.1226	67.6525	101.05	108.937	1.31003	6.1395	6.29522e-05	0.00230359	1.31003	6.29522e-05
ENSMUSG00000025925	Terf1	1622	9.76079	7.16317	23.1407	23.102	16.829	1.30874	4.00097	0.000344309	0.00882935	1.30874	0.000344309
ENSMUSG00000020961	Ston2	6901	2.60508	3.52088	5.10457	9.66863	8.00563	1.30852	2.53768	0.00399824	0.0493386	1.30852	0.00399824
ENSMUSG00000082279	Gm12870	1015	1.87961	2.10443	4.56008	4.19259	5.93966	1.3039	1.92424	0.00411362	0.0498779	1.3039	0.00411362
ENSMUSG00000014782	Plekhg4	4816	7.65035	6.35377	19.7377	14.5457	17.5177	1.30166	3.72284	0.000384008	0.0095467	1.30166	0.000384008
ENSMUSG00000026890	Lhx6	6974	8.54069	4.49215	13.9525	16.0003	18.1633	1.29682	3.61772	0.0012538	0.0229077	1.29682	0.0012538
ENSMUSG00000072407	Gm6419	431	12.0031	21.9751	60.1658	28.0647	36.8862	1.29675	4.99345	0.00169065	0.0280919	1.29675	0.00169065
ENSMUSG00000035840	Lysmd3	3121	4.68254	6.59659	10.1411	18.2249	13.0845	1.29096	3.40015	0.00161639	0.0273508	1.29096	0.00161639
ENSMUSG00000030584	Dpf1	3653	4.51766	2.83289	10.6175	7.52955	8.86645	1.28928	2.7902	0.0024345	0.0360798	1.28928	0.0024345
ENSMUSG00000045268	Zfp691	3922	4.056	3.15665	11.8426	8.29962	6.37007	1.28653	2.75788	0.00342469	0.0446134	1.28653	0.00342469
ENSMUSG00000032384	Csnk1g1	12137	20.9725	15.4595	22.2559	53.3914	57.4598	1.28404	5.08544	0.00222771	0.0340614	1.28404	0.00222771
ENSMUSG00000039883	Lrrc17	2182	40.56	39.8223	100.186	85.3064	107.43	1.28093	6.22316	2.84103e-05	0.00119388	1.28093	2.84103e-05
ENSMUSG00000021510	A530054K11Rik	5213	5.21015	3.359	7.4867	12.2355	11.578	1.27994	3.00192	0.00286187	0.0398307	1.27994	0.00286187
ENSMUSG00000020696	Rffl	8277	4.02303	2.18537	8.37149	7.01617	7.31698	1.27936	2.54183	0.00343622	0.0446297	1.27936	0.00343622
ENSMUSG00000041220	Elovl6	5946	24.8636	18.9399	37.5015	59.0385	62.8829	1.27841	5.34645	0.000219934	0.00616825	1.27841	0.000219934
ENSMUSG00000022952	Runx1	7360	68.6553	46.2975	103.997	154.099	160.113	1.27795	6.73701	0.000271961	0.00727481	1.27795	0.000271961
ENSMUSG00000057762	Gm6169	1059	11.6074	7.40598	29.8787	19.7651	19.5837	1.27683	4.14391	0.000841519	0.0172637	1.27683	0.000841519
ENSMUSG00000080968	Gm1862	2018	2.96781	2.79242	5.17263	7.78624	7.96259	1.2747	2.42739	0.00314708	0.042484	1.2747	0.00314708
ENSMUSG00000020653	Klf11	4222	6.85893	5.13967	14.0205	14.0323	15.4948	1.27321	3.47914	0.000542794	0.0122982	1.27321	0.000542794
ENSMUSG00000062861	Zfp28	4135	5.30908	3.7637	13.7483	9.4975	9.72727	1.273	3.07791	0.0018869	0.0304216	1.273	0.0018869
ENSMUSG00000036934	4921524J17Rik	1591	6.79298	3.68276	14.8373	13.3478	9.94248	1.27192	3.28373	0.00249638	0.0366633	1.27192	0.00249638
ENSMUSG00000032009	Sesn3	2152	8.07903	6.35377	11.162	21.1341	20.0141	1.27107	3.74237	0.001629	0.0274527	1.27107	0.001629
ENSMUSG00000021594	Srd5a1	2875	3.7922	5.74672	9.80077	14.0323	10.6742	1.2689	3.14173	0.00192782	0.0309664	1.2689	0.00192782
ENSMUSG00000059895	Ptp4a3	4611	125.703	117.282	402.172	235.641	240.427	1.2687	7.8091	0.000409328	0.0100232	1.2687	0.000409328
ENSMUSG00000042097	Zfp239	4357	7.08976	7.00129	18.3764	16.0859	16.4417	1.26729	3.70408	0.00035786	0.00905213	1.26729	0.00035786
ENSMUSG00000023284	Zfp605	3490	3.46244	3.96605	9.18822	7.95737	9.59815	1.2654	2.78266	0.00148853	0.0258547	1.2654	0.00148853
ENSMUSG00000024143	Rhoq	4369	69.084	41.8054	101.002	143.062	155.852	1.26532	6.6753	0.00036907	0.00924592	1.26532	0.00036907
ENSMUSG00000036894	Rap2b	4196	24.336	20.4778	60.7103	57.1562	43.6866	1.26346	5.36761	8.48195e-05	0.00289025	1.26346	8.48195e-05
ENSMUSG00000030468	Siglecg	3988	4.71552	4.45168	12.9316	9.58307	10.502	1.26274	3.0833	0.00115692	0.0216852	1.26274	0.00115692
ENSMUSG00000031902	Nfatc3	6004	58.3999	34.197	68.4012	129.029	135.794	1.26215	6.41289	0.00108263	0.0206344	1.26215	0.00108263
ENSMUSG00000068742	Cry2	6307	8.17796	6.23236	21.7795	13.3478	16.743	1.26198	3.73341	0.00102338	0.0198092	1.26198	0.00102338
ENSMUSG00000032783	Troap	2250	23.05	22.1775	68.6054	53.4769	40.6307	1.26087	5.37852	0.00016169	0.00483104	1.26087	0.00016169
ENSMUSG00000062040	Zfp27	6889	7.81523	4.89685	15.654	16.0003	14.1605	1.26019	3.55258	0.000870862	0.0176077	1.26019	0.000870862
ENSMUSG00000047443	Fam132b	2806	8.34284	6.83941	18.3764	14.2035	21.6927	1.25448	3.80244	0.000741786	0.0155859	1.25448	0.000741786
ENSMUSG00000039634	Zfp189	3037	3.49542	2.83289	5.98936	9.15525	7.57522	1.25325	2.54564	0.00327397	0.0434583	1.25325	0.00327397
ENSMUSG00000054555	Adam12	10047	9.00235	5.54437	11.5023	21.3908	19.1533	1.25107	3.73886	0.00253825	0.0369186	1.25107	0.00253825
ENSMUSG00000032258	Lca5	4764	4.55064	3.72323	7.69088	13.1767	8.78037	1.24924	2.92543	0.00313309	0.0424227	1.24924	0.00313309
ENSMUSG00000020659	Cbll1	6406	8.57367	7.00129	16.3346	21.4763	17.819	1.24859	3.83436	0.000534041	0.0121413	1.24859	0.000534041
ENSMUSG00000050890	Pdik1l	9917	6.6281	5.42296	12.3871	17.1126	13.5579	1.24796	3.46511	0.000855486	0.017386	1.24796	0.000855486
ENSMUSG00000033883	D3Ertd254e	6500	10.2224	5.13967	14.2247	19.5084	21.0471	1.24685	3.81496	0.00231	0.0347576	1.24685	0.00231
ENSMUSG00000020889	Nr1d1	3069	41.7142	36.7871	84.3274	93.8627	100.587	1.24326	6.15975	4.50587e-05	0.00178413	1.24326	4.50587e-05
ENSMUSG00000022602	Arc	3054	7.51845	5.46343	18.0361	16.0003	12.1376	1.24067	3.56673	0.00120341	0.0223635	1.24067	0.00120341
ENSMUSG00000061589	Dot1l	8993	36.4711	22.137	66.0871	77.0924	64.6046	1.23955	5.7361	0.000171554	0.00504477	1.23955	0.000171554
ENSMUSG00000038732	Mboat1	3691	7.74928	7.1227	15.2456	18.8239	18.6368	1.23943	3.76038	0.00052555	0.0120441	1.23943	0.00052555
ENSMUSG00000048458	Fam212b	4778	12.5637	10.9269	32.0567	27.0379	24.1891	1.23923	4.4182	0.000258809	0.00698903	1.23923	0.000258809
ENSMUSG00000076928	Trac	410	4.61659	7.32505	15.1776	10.781	16.1404	1.23766	3.44156	0.00197579	0.0315424	1.23766	0.00197579
ENSMUSG00000071847	Apcdd1	3007	4.45171	2.63054	7.4867	9.75419	7.91955	1.236	2.69532	0.00409732	0.0498617	1.236	0.00409732
ENSMUSG00000031617	Tmem184c	2713	33.7011	29.1383	61.527	75.6378	84.8339	1.23586	5.83317	7.67282e-05	0.00268693	1.23586	7.67282e-05
ENSMUSG00000037887	Dusp8	4862	5.86966	8.53914	16.811	15.9147	18.0342	1.23412	3.70873	0.000828833	0.0170842	1.23412	0.000828833
ENSMUSG00000038393	Txnip	3524	76.2727	83.3274	180.497	195.94	186.54	1.2336	7.17536	9.66685e-05	0.0032125	1.2336	9.66685e-05
ENSMUSG00000048920	Fkrp	2800	26.1497	23.1083	74.2544	48.8565	50.4441	1.23149	5.47878	0.000173635	0.0050711	1.23149	0.000173635
ENSMUSG00000038126	Mphosph9	10868	9.52996	6.67753	13.3399	21.8186	21.8218	1.22715	3.87556	0.00156844	0.0268138	1.22715	0.00156844
ENSMUSG00000067430	Zfp763	3762	3.89113	2.75195	7.14639	9.24082	7.05873	1.22624	2.59512	0.00353083	0.0454507	1.22624	0.00353083
ENSMUSG00000034457	Eda2r	6195	18.4664	15.7428	27.5647	49.541	42.8689	1.22423	4.94783	0.000607603	0.0134842	1.22423	0.000607603
ENSMUSG00000020184	Mdm2	5734	93.7497	93.6473	211.125	262.165	179.309	1.21478	7.39237	0.000251309	0.00684897	1.21478	0.000251309
ENSMUSG00000097039	Pvt1	7138	120.559	155.849	411.156	328.819	216.023	1.20509	7.94536	0.00103282	0.019892	1.20509	0.00103282
ENSMUSG00000007655	Cav1	2380	50.024	43.1813	93.0392	105.414	122.839	1.20051	6.3741	0.000119419	0.00382771	1.20051	0.000119419
ENSMUSG00000055799	Tcf7l1	4431	17.4111	13.0718	32.7373	31.915	40.3294	1.19919	4.76265	0.000364093	0.00915644	1.19919	0.000364093
ENSMUSG00000062510	Nsl1	3627	12.2669	11.8577	33.2818	29.8615	19.7558	1.19314	4.42045	0.000852307	0.017386	1.19314	0.000852307
ENSMUSG00000052446	Zfp961	3998	8.07903	8.78196	19.9418	21.1341	16.743	1.19079	3.90271	0.000692412	0.0147591	1.19079	0.000692412
ENSMUSG00000037395	Rcor3	3670	12.234	8.98431	20.4183	30.1182	22.1231	1.18746	4.23214	0.00104049	0.0199919	1.18746	0.00104049
ENSMUSG00000053560	Ier2	1521	63.1154	109.714	278.097	184.132	128.133	1.18721	7.25403	0.00341659	0.0445525	1.18721	0.00341659
ENSMUSG00000007646	Rad51c	5269	5.86966	5.26108	14.2247	12.3211	11.535	1.18701	3.30381	0.00143356	0.0250335	1.18701	0.00143356
ENSMUSG00000051517	Arhgef39	2837	6.39727	4.49215	14.7692	12.6633	9.89944	1.18695	3.27315	0.00280091	0.039293	1.18695	0.00280091
ENSMUSG00000079499	6530402F18Rik	5492	7.5844	6.15142	19.3293	14.7169	12.9554	1.18662	3.6059	0.0016627	0.0277692	1.18662	0.0016627
ENSMUSG00000024283	Wac	6146	42.4726	19.7493	47.0301	83.5096	81.864	1.18549	5.78046	0.00277655	0.0390607	1.18549	0.00277655
ENSMUSG00000044906	4930503L19Rik	2282	12.9594	13.5979	26.884	35.5087	28.278	1.18511	4.55252	0.00039624	0.00979471	1.18511	0.00039624
ENSMUSG00000038002	Cramp1l	7496	24.369	12.748	26.6118	50.91	49.0668	1.18377	5.03478	0.00325782	0.0434387	1.18377	0.00325782
ENSMUSG00000025409	Mbd6	4466	57.3776	40.3889	113.73	109.692	109.539	1.1825	6.4293	0.000170445	0.00503025	1.1825	0.000170445
ENSMUSG00000037972	Snn	2900	46.9243	39.4176	118.018	83.8518	91.6774	1.18026	6.24823	0.000195595	0.00558775	1.18026	0.000195595
ENSMUSG00000054967	Zfp647	1604	6.46323	4.49215	14.4289	12.7489	10.2007	1.18017	3.27677	0.00268461	0.0380964	1.18017	0.00268461
ENSMUSG00000060063	Alox5ap	847	6.29835	9.6723	21.0989	12.92	20.0571	1.1783	3.81428	0.00281319	0.0393635	1.1783	0.00281319
ENSMUSG00000047712	Ust	4276	17.8398	10.3198	25.4548	33.6263	36.5418	1.17757	4.63246	0.0013256	0.023786	1.17757	0.0013256
ENSMUSG00000070056	Mfhas1	6661	9.59591	5.62531	12.6593	19.8506	19.0241	1.17169	3.74321	0.00343154	0.0446134	1.17169	0.00343154
ENSMUSG00000023034	Nr4a1	2467	25.688	26.1435	75.8198	62.6322	36.8001	1.17111	5.50521	0.00103376	0.019892	1.17111	0.00103376
ENSMUSG00000028675	Pnrc2	2339	40.8568	35.2088	85.1442	82.654	89.138	1.17098	6.05834	9.47517e-05	0.00317308	1.17098	9.47517e-05
ENSMUSG00000061894	Zscan20	11428	5.0123	3.60182	8.16731	11.2943	9.72727	1.17065	2.92486	0.00394226	0.0488173	1.17065	0.00394226
ENSMUSG00000038534	Osbpl7	4963	10.2224	7.00129	23.0046	18.3961	16.743	1.16718	3.91692	0.00150767	0.0261176	1.16718	0.00150767
ENSMUSG00000030556	Lrrc28	4249	12.7286	15.6618	33.0095	28.0647	34.3898	1.16599	4.63334	0.000445095	0.0106001	1.16599	0.000445095
ENSMUSG00000034714	Ttyh2	3881	77.196	70.5794	157.016	138.612	201.045	1.16422	7.01068	0.000409214	0.0100232	1.16422	0.000409214
ENSMUSG00000027499	Pkia	3680	30.7003	27.8028	43.3548	67.4237	85.3504	1.16076	5.67199	0.000897354	0.0179292	1.16076	0.000897354
ENSMUSG00000035847	Ids	5091	78.8118	56.2936	90.7932	166.677	195.406	1.16006	6.87837	0.00256524	0.0371329	1.16006	0.00256524
ENSMUSG00000006720	Zfp184	3405	4.28683	4.28981	10.8217	7.95737	9.94248	1.15995	2.90896	0.00343151	0.0446134	1.15995	0.00343151
ENSMUSG00000069495	Epc2	4683	17.609	15.9451	35.3236	48.2576	28.8805	1.1572	4.86821	0.000875647	0.0176077	1.1572	0.000875647
ENSMUSG00000025049	Taf5	3247	7.02381	7.36552	20.146	15.4014	12.611	1.15548	3.64769	0.00208983	0.0327607	1.15548	0.00208983
ENSMUSG00000070808	Gltscr1	5346	14.5093	7.6488	17.9681	30.8883	25.3081	1.15486	4.27004	0.00394136	0.0488173	1.15486	0.00394136
ENSMUSG00000023940	Sgol1	3801	16.3559	16.2284	36.0723	41.8404	30.9035	1.15288	4.82256	0.000467127	0.0109511	1.15288	0.000467127
ENSMUSG00000001542	Ell2	3635	18.5323	9.75324	22.0517	41.1559	31.1187	1.14987	4.61736	0.00408687	0.0498617	1.14987	0.00408687
ENSMUSG00000054863	Fam19a5	2571	59.8508	67.0181	195.947	114.312	112.036	1.14986	6.77955	0.00127	0.0231065	1.14986	0.00127
ENSMUSG00000050605	Zfp61	4396	8.11201	8.09397	22.9365	17.8827	13.1275	1.14705	3.81233	0.00245207	0.0362578	1.14705	0.00245207
ENSMUSG00000043903	Gm22	3077	6.89191	6.63706	15.9943	13.7757	14.9352	1.13916	3.54722	0.00145691	0.0253733	1.13916	0.00145691
ENSMUSG00000030469	Zfp719	4829	9.2002	5.58484	12.5913	19.5084	16.786	1.13657	3.67444	0.00404756	0.049679	1.13657	0.00404756
ENSMUSG00000018412	Kansl1	8558	58.3339	34.3589	77.113	111.66	116.598	1.13465	6.31575	0.00119888	0.0223111	1.13465	0.00119888
ENSMUSG00000032024	Clmp	4929	46.8254	43.3028	87.9347	93.0071	115.78	1.13441	6.2747	0.000256291	0.00695564	1.13441	0.000256291
ENSMUSG00000089862	Gm16039	10558	5.11122	4.20887	9.93689	9.41194	11.3198	1.13342	3.00923	0.00364027	0.046401	1.13342	0.00364027
ENSMUSG00000037979	Ccdc92	2945	18.2685	9.75324	34.711	25.7545	31.7643	1.13257	4.5911	0.00227043	0.0343778	1.13257	0.00227043
ENSMUSG00000036246	Gmip	4804	5.67181	7.04176	16.743	13.6901	11.2337	1.1259	3.44642	0.00297035	0.0407214	1.1259	0.00297035
ENSMUSG00000039599	Fam149b	3303	26.9741	21.7728	52.6111	48.8565	58.1054	1.12588	5.38245	0.000278117	0.00739394	1.12588	0.000278117
ENSMUSG00000020747	2310067B10Rik	5888	40.3622	23.7558	63.2286	68.6216	77.3017	1.12025	5.77355	0.000724559	0.0153689	1.12025	0.000724559
ENSMUSG00000044211	Gm7887	733	6.2324	4.57309	12.4551	12.15	10.7172	1.11951	3.21096	0.00339035	0.044384	1.11951	0.00339035
ENSMUSG00000028957	Per3	11758	5.0123	4.6945	9.59658	10.6954	11.3198	1.11799	3.05487	0.00339345	0.044384	1.11799	0.00339345
ENSMUSG00000040167	Ikzf5	6685	7.61737	5.82766	13.5441	17.4549	12.8693	1.11616	3.52172	0.00281966	0.0394117	1.11616	0.00281966
ENSMUSG00000036792	Mbd5	12403	16.3229	13.5169	21.235	37.9045	37.6609	1.11227	4.66511	0.00239068	0.0356437	1.11227	0.00239068
ENSMUSG00000027551	Zfp64	5906	23.8084	20.9229	54.6529	39.6157	50.2719	1.10743	5.24436	0.000543454	0.0122982	1.10743	0.000543454
ENSMUSG00000090115	Usp49	8574	5.37503	5.13967	11.162	10.4387	12.2667	1.10335	3.1584	0.00333139	0.0440589	1.10335	0.00333139
ENSMUSG00000030067	Foxp1	15266	48.8699	40.8341	67.3803	104.986	116.512	1.10228	6.24349	0.00106351	0.0204041	1.10228	0.00106351
ENSMUSG00000042121	Ssh1	12576	22.0607	11.6958	29.9468	37.22	41.3624	1.09883	4.83333	0.00297275	0.0407214	1.09883	0.00297275
ENSMUSG00000031684	Slc10a7	3618	16.0591	13.5979	22.1198	35.4231	37.5318	1.09556	4.64353	0.00220185	0.0338249	1.09556	0.00220185
ENSMUSG00000026027	Stradb	5966	16.9165	10.4412	29.4023	24.5566	33.6581	1.0942	4.52713	0.00222579	0.0340614	1.0942	0.00222579
ENSMUSG00000050144	Slc25a44	3574	43.9565	27.8433	80.516	71.9586	77.5169	1.09398	5.91655	0.000667917	0.0143817	1.09398	0.000667917
ENSMUSG00000036565	Ttyh3	4636	85.341	52.368	136.666	137.158	166.913	1.09321	6.85479	0.00135923	0.0242558	1.09321	0.00135923
ENSMUSG00000033350	Chst2	6237	51.6069	35.3707	98.2799	92.0659	87.9759	1.09242	6.19173	0.000528843	0.0120441	1.09242	0.000528843
ENSMUSG00000054648	Zfp869	1586	11.9372	9.2676	16.4707	25.6689	25.6955	1.09169	4.15807	0.00298046	0.0407412	1.09169	0.00298046
ENSMUSG00000028480	Glipr2	2396	73.9314	59.6121	149.734	128.259	148.879	1.09148	6.80904	0.00060719	0.0134842	1.09148	0.00060719
ENSMUSG00000027852	Nras	2800	79.5702	85.0677	165.048	179.34	181.203	1.08969	7.10941	0.000527967	0.0120441	1.08969	0.000527967
ENSMUSG00000063506	Arhgap22	3860	91.5404	90.8144	252.506	181.223	148.276	1.08908	7.2564	0.00160575	0.0272727	1.08908	0.00160575
ENSMUSG00000049327	Setd8	4021	60.0157	62.2831	125.368	145.8	119.051	1.08856	6.67988	0.000455842	0.0107933	1.08856	0.000455842
ENSMUSG00000058503	Fam133b	1544	7.9801	6.15142	14.1567	17.0271	13.9023	1.08487	3.56972	0.00295539	0.0407214	1.08487	0.00295539
ENSMUSG00000032199	Polr2m	3488	164.153	129.22	390.397	271.492	270.857	1.08366	7.93817	0.00152883	0.0264139	1.08366	0.00152883
ENSMUSG00000036356	Csgalnact1	5507	47.0562	40.8341	73.5057	99.2532	105.881	1.07962	6.19678	0.000643713	0.0139877	1.07962	0.000643713
ENSMUSG00000005233	Spc25	3830	35.9764	40.7127	82.2175	79.7448	79.8842	1.07209	5.99425	0.000340752	0.00875537	1.07209	0.000340752
ENSMUSG00000033075	Senp1	13571	48.771	45.4477	76.024	109.521	111.476	1.07147	6.29078	0.000791203	0.0164649	1.07147	0.000791203
ENSMUSG00000035735	Dagla	9083	19.6205	15.5	36.5487	41.5837	32.6251	1.07001	4.86795	0.00114458	0.0215469	1.07001	0.00114458
ENSMUSG00000046179	E2f8	5429	19.7194	12.141	28.6536	40.9847	30.8604	1.06967	4.72774	0.00274106	0.0387286	1.06967	0.00274106
ENSMUSG00000027331	Knstrn	1885	64.5993	74.3431	153.545	145.457	137.774	1.0674	6.84772	0.00066387	0.0143183	1.0674	0.00066387
ENSMUSG00000031392	Irak1	5383	90.8149	59.2074	162.597	152.302	156.54	1.06664	6.95809	0.00126113	0.0230094	1.06664	0.00126113
ENSMUSG00000021557	Agtpbp1	11027	19.1588	15.3785	28.4494	41.4981	38.5648	1.06566	4.8404	0.00172563	0.0284554	1.06566	0.00172563
ENSMUSG00000030509	Asb7	6218	10.0905	7.68927	16.5388	18.9094	20.1862	1.05979	3.88086	0.00273421	0.0386738	1.05979	0.00273421
ENSMUSG00000026737	Pip4k2a	3556	39.6367	35.4111	61.7312	78.1191	94.432	1.05773	5.9524	0.000924304	0.0183271	1.05773	0.000924304
ENSMUSG00000001323	Srr	6885	14.5093	15.8642	32.8053	28.7492	33.1416	1.05629	4.64748	0.00108722	0.0206763	1.05629	0.00108722
ENSMUSG00000046623	Gjb4	2839	7.41952	7.24411	17.7639	12.92	15.0213	1.05544	3.59968	0.00368954	0.0468246	1.05544	0.00368954
ENSMUSG00000025532	Crcp	1637	24.5339	28.2075	70.3069	48.2576	45.8817	1.05541	5.44197	0.00123233	0.0226425	1.05541	0.00123233
ENSMUSG00000002910	Arrdc2	2321	8.83747	7.85115	20.9628	17.1982	13.9453	1.05465	3.78529	0.00388112	0.0484559	1.05465	0.00388112
ENSMUSG00000037411	Serpine1	4412	111.194	105.262	220.858	263.107	190.457	1.05429	7.4773	0.00122991	0.02263	1.05429	0.00122991
ENSMUSG00000031146	Plp2	1876	38.8453	39.3367	83.851	68.7072	90.6014	1.0526	6.00732	0.000591732	0.0131995	1.0526	0.000591732
ENSMUSG00000042772	Smg7	6044	57.7403	50.5469	83.3746	130.141	123.356	1.05215	6.47689	0.0012789	0.0231391	1.05215	0.0012789
ENSMUSG00000020564	Atxn7l1	12068	27.007	18.0091	48.051	48.8565	43.2562	1.0521	5.2122	0.00122975	0.02263	1.0521	0.00122975
ENSMUSG00000053128	Rnf26	4541	17.1144	10.6031	31.8525	24.5566	29.6122	1.04808	4.51107	0.00307522	0.04173	1.04808	0.00307522
ENSMUSG00000019952	Poc1b	3876	16.5208	16.6331	34.4388	32.5995	35.7241	1.04735	4.76713	0.00102526	0.019814	1.04735	0.00102526
ENSMUSG00000042787	Exog	4079	11.0798	10.4412	21.5072	19.5084	25.5664	1.04583	4.1441	0.00231952	0.0348115	1.04583	0.00231952
ENSMUSG00000028890	Mtf1	8894	17.0484	10.4412	27.4285	31.2305	26.5133	1.0439	4.4961	0.00295275	0.0407214	1.0439	0.00295275
ENSMUSG00000016128	Stard13	8028	23.7754	20.6801	33.3498	51.6801	52.1227	1.04013	5.18457	0.00192509	0.0309607	1.04013	0.00192509
ENSMUSG00000025758	Plk4	6100	25.787	18.2519	41.5852	54.5893	39.6838	1.03817	5.17001	0.00179724	0.0293759	1.03817	0.00179724
ENSMUSG00000091004	Gm6872	699	9.16723	9.63183	22.7323	17.3693	17.819	1.03811	3.94351	0.00303853	0.0413614	1.03811	0.00303853
ENSMUSG00000039988	Ankrd13c	2654	33.8	29.9477	49.2761	81.3705	65.7667	1.03763	5.70213	0.00147221	0.0256054	1.03763	0.00147221
ENSMUSG00000074482	Gm16589	2482	11.7723	9.59136	18.3084	24.471	23.07	1.03761	4.12797	0.00296137	0.0407214	1.03761	0.00296137
ENSMUSG00000045248	Med26	3037	13.8498	16.8759	35.8	32.0006	26.8576	1.03758	4.64992	0.00180579	0.0294787	1.03758	0.00180579
ENSMUSG00000062991	Nrg1	2094	12.5637	9.83418	18.3084	24.0432	26.5994	1.03698	4.19558	0.003516	0.0453766	1.03698	0.003516
ENSMUSG00000039210	Gpatch2	7755	15.5975	10.2793	22.324	29.4337	27.8475	1.03443	4.40183	0.00327919	0.0434583	1.03443	0.00327919
ENSMUSG00000029570	Lfng	2274	25.754	27.8433	65.8149	43.8083	54.533	1.0304	5.44632	0.00122035	0.0225818	1.0304	0.00122035
ENSMUSG00000018931	Gm16515	4410	41.8791	28.4098	72.1445	58.2685	84.5326	1.02791	5.83578	0.00170616	0.0282415	1.02791	0.00170616
ENSMUSG00000020472	Zkscan17	4560	46.4957	33.4686	78.6784	75.6378	90.0849	1.02677	6.02077	0.00102667	0.019814	1.02677	0.00102667
ENSMUSG00000021532	Fastkd3	2355	10.816	12.7075	24.2297	23.102	24.4473	1.02512	4.25594	0.00216635	0.033536	1.02512	0.00216635
ENSMUSG00000037855	Zfp365	8121	63.1813	62.5664	111.62	135.275	136.655	1.0239	6.67105	0.000955078	0.0187715	1.0239	0.000955078
ENSMUSG00000029647	Pan3	7840	24.336	23.2297	37.5015	57.2417	50.315	1.02301	5.26904	0.00162324	0.0273911	1.02301	0.00162324
ENSMUSG00000028893	Sesn2	3465	46.4627	36.6252	83.5107	81.2849	88.4063	1.02241	6.07267	0.000725559	0.0153689	1.02241	0.000725559
ENSMUSG00000038827	BC026590	6084	37.2625	23.5939	47.6426	60.5787	76.6561	1.01815	5.6209	0.00314403	0.042484	1.01815	0.00314403
ENSMUSG00000001510	Dlx3	2634	48.8369	40.2675	99.6411	78.6325	92.1508	1.01666	6.16906	0.000955364	0.0187715	1.01666	0.000955364
ENSMUSG00000042594	Sh2b3	7169	63.4451	60.2192	136.326	119.275	119.051	1.01402	6.63958	0.000913532	0.0181966	1.01402	0.000913532
ENSMUSG00000064120	Mocs1	3297	28.5239	20.9229	54.3126	42.8671	52.5961	1.01377	5.31832	0.00153257	0.0264434	1.01377	0.00153257
ENSMUSG00000001300	Efnb2	4698	34.1957	29.9882	49.7525	84.5363	60.2574	1.01365	5.69396	0.00221259	0.0339498	1.01365	0.00221259
ENSMUSG00000032536	Trak1	4867	36.4711	26.3864	51.7263	66.1403	72.3089	1.01196	5.66275	0.00168841	0.0280906	1.01196	0.00168841
ENSMUSG00000029101	Rgs12	7964	53.1567	39.1344	87.6624	100.537	90.8596	1.0107	6.21543	0.00108332	0.0206344	1.0107	0.00108332
ENSMUSG00000039220	Ppp1r10	5633	78.581	57.6696	107.74	150.334	153.14	1.00847	6.77532	0.00264959	0.037795	1.00847	0.00264959
ENSMUSG00000039747	Orai2	3843	32.2832	29.2192	69.1499	56.985	59.3105	1.00705	5.62742	0.000914988	0.0181978	1.00705	0.000914988
ENSMUSG00000021302	Ggps1	2363	15.3996	13.6788	24.0936	31.7439	31.7643	1.00558	4.54733	0.00268401	0.0380964	1.00558	0.00268401
ENSMUSG00000047123	Ticam1	2990	20.9395	14.6906	36.4126	29.6048	41.2333	1.00524	4.84005	0.00335898	0.0443337	1.00524	0.00335898
ENSMUSG00000035725	Prkx	5798	36.3392	23.9986	42.4019	68.7927	70.5012	1.00494	5.59863	0.00405561	0.0497013	1.00494	0.00405561
ENSMUSG00000046731	Kctd11	2720	27.9963	22.0156	47.8468	45.7763	56.8142	1.00408	5.32728	0.00142054	0.0250073	1.00408	0.00142054
ENSMUSG00000037992	Rara	4351	52.794	45.8524	119.379	86.0765	91.0318	1.00246	6.30507	0.00142487	0.0250104	1.00246	0.00142487
ENSMUSG00000027663	Zmat3	13706	62.6207	60.8262	89.2278	164.709	117.115	1.00223	6.62819	0.00350668	0.045319	1.00223	0.00350668
ENSMUSG00000041607	Mbp	4683	13.52	18.2924	40.0198	26.3534	29.1388	1.00184	4.67293	0.00409288	0.0498617	1.00184	0.00409288
ENSMUSG00000020691	Mettl2	2943	19.7194	14.4882	35.6639	34.7386	32.4529	1.00179	4.77888	0.00229233	0.0346028	1.00179	0.00229233

## Sheet: WT up
Transcripts upregulated in control polysomes
ID	Name	Length	WT1	WT2	WT3	WTP1	WTP2	WTP3	logFC	logCPM	PValue	FDR
ENSMUSG00000061615	Hist1h2ab	505	0	0	0	2.90492	2.6586	0.426136	8.40181	0.0582434	7.85468e-10	4.29142e-08
ENSMUSG00000087943	Gm24245	56	0	0	0	1.03747	4.51156	0.127841	8.30983	-0.148102	5.84954e-07	1.49674e-05
ENSMUSG00000098343	mmu-mir-6240	116	0	0	0	0.622482	3.14198	0.127841	7.75541	-0.670898	3.00514e-06	6.14442e-05
ENSMUSG00000005355	Casp14	2322	0	0	0	0.456487	2.17522	1.19318	7.7345	-0.587943	1.21205e-08	4.86683e-07
ENSMUSG00000098973	mmu-mir-6236	122	36.878	42.1154	32.9721	5514.32	15431.5	1211.97	7.62831	11.8578	5.96021e-23	5.29704e-20
ENSMUSG00000086411	Gm14236	870	0.0528338	0.110539	0	9.25424	23.444	1.78977	7.49443	2.50863	2.27361e-14	3.19047e-12
ENSMUSG00000076258	Gm23935	56	5.44188	5.89543	3.7	615.137	1764.5	97.0739	7.36155	8.69756	1.56509e-18	5.63898e-16
ENSMUSG00000056895	Hist3h2ba	621	0	0	0	0.456487	2.17522	0.255682	7.3096	-1.02949	2.10051e-06	4.56057e-05
ENSMUSG00000098178	Gm26924	1830	493.309	579.668	461.141	47951.4	153888	4322.94	7.0702	15.0791	2.62029e-14	3.63865e-12
ENSMUSG00000029409	U90926	514	0.0528338	0	0	2.86342	2.25578	2.42898	6.91945	0.422462	2.7937e-15	5.17261e-13
ENSMUSG00000053338	Tarm1	861	0	0	0	0.290492	1.04733	0.553977	6.70312	-1.43221	3.02752e-06	6.18069e-05
ENSMUSG00000042377	Fam83g	6653	0	0	0	0	1.85296	0	6.67346	-1.69076	0.00214662	0.0123507
ENSMUSG00000068855	Hist2h2ac	519	0	0.0736928	0	2.82192	5.31719	0.767045	6.41424	0.571113	1.14603e-10	7.48909e-09
ENSMUSG00000086324	Gm15564	933	0.68684	1.06855	0.655695	98.1862	89.2644	8.22443	6.32367	5.04479	7.18476e-17	1.74146e-14
ENSMUSG00000052565	Hist1h1d	3820	0.369837	0.92116	0.421519	44.9847	72.4266	11.5483	6.19257	4.44159	3.59742e-21	2.17987e-18
ENSMUSG00000049539	Hist1h1a	746	0.475504	0.331618	0.0468354	16.724	41.0874	4.9858	6.17583	3.39588	6.37658e-15	1.03666e-12
ENSMUSG00000058773	Hist1h1b	742	0.158501	0.405311	0.234177	24.8578	31.742	3.75	6.17451	3.34524	2.24445e-16	4.90505e-14
ENSMUSG00000035202	Lars2	3860	44.3276	43.8841	41.824	2339.21	5667.97	504.247	6.0322	10.492	2.08221e-18	7.11741e-16
ENSMUSG00000026301	Iqca	3191	0	0	0	0	1.20845	0	6.02387	-2.11898	0.00412288	0.0203738
ENSMUSG00000032083	Apoa1	1248	0	0	0	0	1.20845	0	6.02385	-2.11898	0.00412029	0.0203738
ENSMUSG00000061991	Hist1h2af	398	0	0	0.0468354	0.497986	3.14198	0.213068	5.90814	-0.669051	1.0558e-05	0.000175498
ENSMUSG00000027919	Lce1g	923	0.264169	0.221078	0.187342	4.56487	24.6524	7.28693	5.72379	2.6119	1.73991e-15	3.36156e-13
ENSMUSG00000049130	C5ar1	4912	0.0528338	0	0	0.248993	2.33634	0.213068	5.41175	-1.08362	6.49463e-05	0.000778596
ENSMUSG00000051627	Hist1h1e	747	0.634006	0.51585	0.468354	20.3344	36.4147	5.3267	5.24747	3.40102	4.24164e-16	8.83521e-14
ENSMUSG00000061577	Gpr114	3192	0.0528338	0.0368464	0	1.03747	0.644508	1.66193	5.00149	-0.576421	1.33084e-07	4.24438e-06
ENSMUSG00000091635	Vmn2r13	2490	0	0.0368464	0	0.124496	1.28902	0.340909	4.78314	-1.57088	0.000227823	0.00214182
ENSMUSG00000021250	Fos	2348	3.7512	3.46356	4.40253	94.3683	151.459	64.3466	4.73681	5.74452	6.3103e-34	8.41226e-30
ENSMUSG00000069309	Hist1h2an	392	0.0528338	0.0368464	0	1.41096	0.966762	0.340909	4.6784	-0.877888	5.31505e-06	9.88413e-05
ENSMUSG00000087273	Gm13203	518	0	0.0736928	0	0.165995	1.93352	0.0852273	4.37582	-1.37804	0.000527643	0.00410147
ENSMUSG00000084297	Gm13755	303	0	0	0.0936708	0	2.01409	0.0852273	4.22644	-1.45697	0.00748046	0.0320593
ENSMUSG00000023336	Wfdc1	1206	0.105668	0.0368464	0	0.373489	2.33634	0.255682	4.22447	-0.941407	0.000194954	0.00189564
ENSMUSG00000003545	Fosb	3747	1.63785	2.24763	1.26456	20.5419	43.8266	32.5568	4.21885	4.08865	2.68976e-24	4.48215e-21
ENSMUSG00000084169	Gm12240	228	0.369837	0.405311	0	2.57293	8.37861	2.21591	4.03034	1.19585	4.45945e-07	1.18189e-05
ENSMUSG00000097637	4933417D19Rik	1226	0.0528338	0	0	0	1.04733	0.0426136	3.99109	-2.1339	0.0110115	0.042516
ENSMUSG00000075032	Hist1h3i	482	0	0.184232	0	1.03747	2.01409	0.340909	3.8926	-0.664168	7.05859e-05	0.000834203
ENSMUSG00000069302	Hist1h2ah	530	0.0528338	0.0368464	0.140506	0.995972	2.09465	0.255682	3.75116	-0.682548	0.000112283	0.00122254
ENSMUSG00000069270	Hist1h2ac	2481	0.158501	0.257925	0.234177	2.44843	5.15607	1.53409	3.73897	0.708971	2.19778e-08	8.44339e-07
ENSMUSG00000063180	Gm10126	185	0	0.0736928	0	0.124496	1.28902	0	3.73279	-1.83821	0.00443712	0.0215908
ENSMUSG00000080540	Gm22711	132	0	0	0.0936708	0	1.36958	0.127841	3.71807	-1.7798	0.0102403	0.040222
ENSMUSG00000043165	Lor	1773	0.158501	0.0368464	0	0.580984	1.28902	0.724432	3.67362	-0.944692	4.29785e-05	0.00055091
ENSMUSG00000046352	Gjb2	2404	0	0.110539	0.187342	1.41096	1.12789	1.2358	3.54953	-0.392529	1.33582e-06	3.11324e-05
ENSMUSG00000062808	Hist1h3d	1248	0.528338	0.221078	0.140506	1.16197	8.21748	1.15057	3.542	0.876044	4.4556e-05	0.00056623
ENSMUSG00000083320	Gm13935	796	0	0.0736928	0.0936708	0.248993	1.93352	0.127841	3.53986	-1.23101	0.00134336	0.00849139
ENSMUSG00000086881	Gm13594	474	0.105668	0.0736928	0	0.165995	2.01409	0.127841	3.50643	-1.24719	0.00406677	0.0201539
ENSMUSG00000042124	Lce1f	726	0.0528338	0.0736928	0.187342	0.290492	2.6586	0.894886	3.50625	-0.512307	0.000131809	0.00137815
ENSMUSG00000086290	Snhg12	1658	12.8915	13.2279	12.5519	75.4034	265.779	62.1307	3.38096	6.20136	5.23486e-12	4.28134e-10
ENSMUSG00000050936	Hist2h2bb	1889	1.00384	0.847467	0.702531	8.21677	15.7099	2.64205	3.36453	2.2699	2.2752e-08	8.64121e-07
ENSMUSG00000087590	2410004N09Rik	612	4.12104	4.1268	4.30886	32.2031	81.772	11.7614	3.3197	4.52228	1.27788e-09	6.78704e-08
ENSMUSG00000097289	2010300F17Rik	2804	0.634006	0.884314	0.374683	4.97986	8.21748	5.75284	3.28767	1.80846	1.0176e-11	7.88701e-10
ENSMUSG00000091735	Gpr62	1967	0	0.110539	0	0.124496	1.28902	0	3.2592	-1.79921	0.013082	0.0483093
ENSMUSG00000085156	Gm11974	1580	11.4649	12.3804	8.10252	87.521	183.765	35.0284	3.25915	5.81572	3.24587e-11	2.31394e-09
ENSMUSG00000063021	Hist1h2ak	512	0.581172	0.405311	0.562025	3.15391	10.2316	1.5767	3.25086	1.43516	2.75384e-06	5.70054e-05
ENSMUSG00000097248	Gm2694	4891	0.475504	0.92116	0.281012	4.48187	8.78143	3.19602	3.24524	1.59637	1.87547e-08	7.33192e-07
ENSMUSG00000082741	Gm9703	342	0.105668	0	0.0936708	0.331991	1.20845	0.426136	3.2296	-1.292	0.000702389	0.00513916
ENSMUSG00000074578	1500012F01Rik	1233	57.6945	54.7906	40.0911	388.429	874.759	166.023	3.22725	8.04206	4.98747e-11	3.49868e-09
ENSMUSG00000050799	Hist1h2ba	388	0.211335	0	0.140506	0.248993	3.06141	0.0852273	3.22456	-0.739982	0.00800751	0.0336533
ENSMUSG00000078982	Gm11025	1016	0.317003	0.294771	0.0468354	1.36946	4.02818	1.02273	3.21986	0.240412	1.71186e-05	0.000259327
ENSMUSG00000027368	Dusp2	1991	16.2728	14.9596	10.4443	52.8695	244.027	85.9943	3.1982	6.14351	5.8012e-11	4.02791e-09
ENSMUSG00000034159	2310007B03Rik	2878	0	0.110539	0	0.207494	1.04733	0.127841	3.18569	-1.74644	0.0028488	0.0153196
ENSMUSG00000069188	Gm13192	416	0	0.221078	0	0.373489	1.7724	0.255682	3.15581	-1.10062	0.00164852	0.0100075
ENSMUSG00000082673	Gm11857	323	0.158501	0.0736928	0	0.539485	1.53071	0.170455	3.15548	-1.15964	0.00215958	0.0123985
ENSMUSG00000097651	4930461G14Rik	777	1.84918	2.24763	1.73291	11.7442	30.2919	10.2699	3.15243	3.27137	2.18447e-11	1.59132e-09
ENSMUSG00000057244	Gm6139	665	0.0528338	0.147386	0.0468354	0.622482	1.69183	0.170455	3.12858	-1.03069	0.00103012	0.00691464
ENSMUSG00000006204	5430419D17Rik	3123	0.105668	0.0736928	0	0.414988	1.20845	0.127841	3.1026	-1.44668	0.0036229	0.018448
ENSMUSG00000087367	Gm15491	749	0.528338	0.257925	0.281012	0.995972	7.17015	1.10795	3.09236	0.738233	0.000167056	0.00167194
ENSMUSG00000080701	Gm12340	461	0.105668	0.0736928	0	0.165995	1.12789	0.426136	3.07694	-1.45249	0.00267049	0.0145867
ENSMUSG00000066389	Rpl31-ps1	377	0.0528338	0.147386	0.0468354	0.414988	1.7724	0.170455	3.04517	-1.11852	0.00198596	0.0115813
ENSMUSG00000023034	Nr4a1	2467	11.0951	9.65376	12.0367	40.8348	170.472	59.6165	3.04509	5.65982	5.93649e-11	4.10048e-09
ENSMUSG00000078917	Gm11281	1048	0	0.331618	0.0468354	0.746979	2.33634	0.426136	3.02172	-0.571816	0.00132077	0.00838094
ENSMUSG00000020812	1810032O08Rik	2858	9.14025	11.754	9.50758	72.6644	128.579	45.4261	3.01712	5.52862	5.15606e-15	8.70068e-13
ENSMUSG00000037196	Pacrg	1566	0.634006	0.552696	0.468354	2.73892	7.89523	2.89773	3.00437	1.33363	2.77909e-07	8.00174e-06
ENSMUSG00000010311	Optc	2967	0.158501	0.147386	0.0468354	0.497986	1.85296	0.681818	2.98919	-0.738267	0.000249722	0.00229819
ENSMUSG00000068674	Gm10247	332	0.475504	0.147386	0	1.65995	2.25578	1.02273	2.98668	-0.038394	0.000120587	0.00129432
ENSMUSG00000057058	Skap1	7595	0.264169	0.0368464	0	0.497986	1.53071	0.383523	2.97286	-1.03018	0.00193705	0.0113557
ENSMUSG00000039563	2210406O10Rik	2426	0.264169	0.626389	0.327848	1.16197	6.8479	1.875	2.96002	0.864479	5.36866e-05	0.000663515
ENSMUSG00000046245	Pilra	3285	0.105668	0.110539	0	0.165995	1.69183	0.0426136	2.94972	-1.42973	0.0116604	0.0443394
ENSMUSG00000096173	Gm3150	206	0.158501	0.552696	0.468354	0.497986	8.6203	0.298295	2.94948	0.743658	0.00488696	0.0232091
ENSMUSG00000052026	Slc6a7	3328	0.0528338	0.147386	0	0.165995	1.04733	0.596591	2.92773	-1.34698	0.00194115	0.0113747
ENSMUSG00000060036	Rpl3	1351	5.81172	5.96912	3.7	30.7091	61.3088	25.9517	2.92493	4.47427	1.88436e-13	2.09337e-11
ENSMUSG00000058385	Hist1h2bg	617	0.317003	0.0736928	0.187342	1.65995	1.85296	0.809659	2.90806	-0.196604	5.07927e-05	0.000634005
ENSMUSG00000020377	Ltc4s	860	0.422671	0.257925	0.0936708	1.24496	4.51156	0.170455	2.89445	0.125809	0.00267079	0.0145867
ENSMUSG00000046259	Sprr2h	750	0.739674	0.51585	0.983543	3.27841	9.98988	3.36648	2.87761	1.64372	5.17276e-07	1.3416e-05
ENSMUSG00000091405	Hist2h4	1607	0.317003	0.184232	0.374683	1.61845	2.57803	2.21591	2.86082	0.344032	1.15567e-06	2.76097e-05
ENSMUSG00000083449	Gm13487	863	1.42651	1.36332	1.54557	10.4162	9.5065	11.5483	2.85824	2.5939	5.97547e-14	7.65951e-12
ENSMUSG00000097772	5430416N02Rik	3686	7.5024	8.03252	5.47974	38.4279	93.212	21.0937	2.85779	4.85351	1.35839e-09	7.12941e-08
ENSMUSG00000031939	Taf1d	1355	8.82325	10.8328	8.47721	67.7261	72.1044	64.1335	2.85519	5.27542	6.46261e-22	4.53437e-19
ENSMUSG00000094338	Hist1h2bl	380	0.369837	0.0368464	0.187342	1.32796	2.81972	0.170455	2.84803	-0.268708	0.00318889	0.0166916
ENSMUSG00000097195	Snhg5	1866	22.3487	25.2766	22.9493	197.368	181.832	126.733	2.84091	6.58692	6.8603e-21	3.97629e-18
ENSMUSG00000031026	Trim66	10646	1.10951	0.994853	1.49873	6.9718	8.78143	9.97159	2.83339	2.30593	6.27254e-12	5.0373e-10
ENSMUSG00000045455	Gm9797	1181	2.58886	2.35817	0.655695	6.43232	29.3251	4.21875	2.82497	2.90973	4.51351e-05	0.000572499
ENSMUSG00000062284	Gm6030	401	7.39674	7.25874	3.18481	46.6032	60.5032	17.5994	2.80216	4.57039	1.72956e-09	8.90224e-08
ENSMUSG00000047528	Als2cr12	1564	0.264169	0.110539	0.515189	1.99194	1.69183	2.42898	2.79342	0.321796	6.74312e-06	0.000121312
ENSMUSG00000087352	Gm12999	483	0	0.257925	0	0.248993	1.45014	0.426136	2.77726	-1.18167	0.00465156	0.0223379
ENSMUSG00000069300	Hist1h2bj	462	0.792507	0.51585	0.327848	1.28646	9.42593	0.681818	2.77548	1.06715	0.00146664	0.00911507
ENSMUSG00000057163	Prss2	810	0.317003	0.184232	0.234177	1.57696	2.01409	1.49148	2.77349	0.0428961	4.45592e-06	8.63399e-05
ENSMUSG00000042745	Id1	1653	93.5159	87.4365	64.6797	366.933	979.894	319.815	2.76207	8.31592	6.18246e-11	4.24837e-09
ENSMUSG00000024743	Syt7	6954	0.369837	0.294771	0.515189	1.49396	2.6586	3.87784	2.75822	0.681292	3.32528e-06	6.69628e-05
ENSMUSG00000069273	Hist1h3e	835	0.105668	0.184232	0.374683	0.70548	3.3031	0.681818	2.74458	-0.162877	0.000778967	0.00554131
ENSMUSG00000038418	Egr1	5024	176.623	186.443	201.252	987.133	1644.79	1117.8	2.73208	9.48989	4.25781e-18	1.35145e-15
ENSMUSG00000092203	1110038B12Rik	2042	82.2094	76.7142	72.3607	287.338	1055.87	181.875	2.72084	8.19301	1.60811e-07	5.02053e-06
ENSMUSG00000097754	Gm26687	1743	0.528338	0.92116	0.889872	6.39082	4.59212	4.64489	2.72073	1.61954	1.95529e-09	9.89312e-08
ENSMUSG00000072723	Gm10044	2622	0.0528338	0.257925	0	0.165995	1.45014	0.724432	2.71442	-1.03184	0.00391938	0.0195898
ENSMUSG00000091962	Vmn2r78	2605	0.211335	0.0368464	0.140506	0.124496	2.09465	0.426136	2.70572	-0.95299	0.00906373	0.0367372
ENSMUSG00000027261	Hao1	2275	0.422671	0.257925	0	1.24496	1.61127	1.61932	2.69789	-0.106231	0.000131401	0.00137496
ENSMUSG00000069265	Hist1h3a	533	0.105668	0.479003	0	0.871475	2.90029	0.340909	2.69339	-0.330187	0.00523328	0.0245392
ENSMUSG00000071516	Hist1h2ai	1040	0.317003	0.405311	0.702531	2.94642	5.15607	1.32102	2.69296	0.8652	1.98133e-05	0.000292504
ENSMUSG00000028782	Bai2	6602	0.105668	0.147386	0	0.290492	1.45014	0.127841	2.6893	-1.36482	0.00864415	0.0355554
ENSMUSG00000059256	Gzmd	959	0.317003	0.0368464	0.234177	0.497986	1.36958	1.875	2.68707	-0.341385	0.000720835	0.00523391
ENSMUSG00000085112	A530072M11Rik	1845	0.0528338	0.184232	0.281012	1.45246	1.28902	0.724432	2.66989	-0.438223	0.000112083	0.00122173
ENSMUSG00000096010	Hist4h4	2878	0.422671	0.442157	1.03038	1.78445	7.81466	2.64205	2.66677	1.2233	6.57526e-05	0.000786142
ENSMUSG00000097526	Gm26847	2107	0.475504	0.479003	0.187342	1.32796	5.55888	0.596591	2.66558	0.493753	0.000846711	0.00592475
ENSMUSG00000035373	Ccl7	798	9.14025	8.51152	8.89872	59.9658	59.9393	47.642	2.65706	5.0178	3.63953e-19	1.61729e-16
ENSMUSG00000021453	Gadd45g	1258	87.5456	80.1041	61.2607	358.965	780.338	294.759	2.64692	8.11446	7.02761e-12	5.58782e-10
ENSMUSG00000093483	AA465934	628	9.45725	9.17476	7.82151	36.9755	113.192	13.9347	2.63041	4.98574	2.38793e-06	5.04493e-05
ENSMUSG00000076897	Traj32	65	0.158501	0.147386	0.140506	0.165995	2.25578	0.511364	2.61537	-0.797547	0.00475702	0.0227215
ENSMUSG00000004371	Il11	1828	0.792507	0.736928	0.281012	2.98792	3.86705	4.26136	2.60294	1.14932	7.02119e-07	1.7627e-05
ENSMUSG00000086841	2410006H16Rik	457	61.9212	64.6286	64.6797	312.901	674.961	165.81	2.59242	7.80808	1.79309e-09	9.19373e-08
ENSMUSG00000023391	Dlx2	2909	12.3103	13.4489	10.3506	35.3155	123.182	59.6591	2.59229	5.40426	3.9341e-10	2.31037e-08
ENSMUSG00000025408	Dito	1807	28.7944	28.3349	24.0734	106.527	302.758	77.7699	2.58342	6.56467	5.55631e-09	2.49398e-07
ENSMUSG00000067455	Hist1h4j	775	0.158501	0.184232	0.140506	0.290492	1.93352	0.852273	2.57247	-0.674333	0.00175535	0.0105186
ENSMUSG00000083630	Gm15602	436	0.369837	0.368464	0.140506	1.32796	3.5448	0.553977	2.56739	0.0817016	0.000691494	0.00507618
ENSMUSG00000078776	9530053A07Rik	10869	1.10951	0.626389	0.187342	3.73489	4.99494	2.68466	2.56358	1.17687	1.71075e-05	0.000259327
ENSMUSG00000036181	Hist1h1c	1559	64.9856	56.4487	50.3012	268.746	592.948	153.75	2.56344	7.62809	2.00171e-09	1.00012e-07
ENSMUSG00000082480	Gm11687	885	0.105668	0.0736928	0.234177	0.414988	2.01409	0.170455	2.55842	-0.9444	0.00674159	0.0295535
ENSMUSG00000097743	Gm16973	3109	2.64169	2.57925	1.17088	11.0387	12.6485	13.8068	2.54734	2.8824	2.91962e-10	1.77724e-08
ENSMUSG00000097188	Snhg1	3501	20.4467	23.2501	12.5519	115.408	131.238	81.8182	2.54433	6.00344	1.42659e-14	2.13684e-12
ENSMUSG00000086401	Gm15559	2258	0	0.184232	0.0468354	0.331991	1.12789	0.170455	2.53824	-1.46425	0.00963733	0.0385696
ENSMUSG00000081886	Gm6175	399	0.158501	0.368464	0.0468354	1.24496	1.69183	0.639205	2.52966	-0.414286	0.000661245	0.00490161
ENSMUSG00000088088	Rmrp	270	0.0528338	0.626389	0.843037	0.954473	7.7341	0.340909	2.52865	0.7603	0.0125957	0.0469688
ENSMUSG00000044244	Il20rb	5718	0.158501	0.51585	0.421519	2.03344	2.73916	1.74716	2.50867	0.406898	1.02009e-05	0.000170626
ENSMUSG00000038782	1700028J19Rik	1240	0.475504	0.294771	0.187342	0.746979	4.1893	0.681818	2.50768	0.10981	0.0018863	0.0111464
ENSMUSG00000020155	Kcnmb1	4187	0.634006	0.51585	0.140506	0.995972	4.43099	2.04545	2.49881	0.554793	0.000317028	0.00275868
ENSMUSG00000030431	Tmem238	1335	10.5139	9.17476	8.71138	24.1523	105.216	26.5909	2.45442	4.93832	6.62189e-07	1.6719e-05
ENSMUSG00000025880	Smad7	4744	23.3526	23.4712	15.5493	63.7837	161.852	116.165	2.45286	6.074	1.52267e-11	1.14682e-09
ENSMUSG00000034686	Prr7	1357	4.86071	5.34273	4.54303	16.143	53.897	10.9091	2.45054	3.99021	1.59196e-06	3.62776e-05
ENSMUSG00000060639	Hist1h4i	536	1.26801	1.47386	0.468354	4.35738	10.0704	3.15341	2.42994	1.79087	1.93982e-05	0.000288291
ENSMUSG00000079681	Zglp1	1005	0.105668	0.147386	0.234177	0.663981	1.7724	0.340909	2.41142	-0.782787	0.00293585	0.0156928
ENSMUSG00000082061	Gm12726	600	0.158501	0.294771	0.234177	0.331991	2.57803	0.9375	2.39435	-0.367148	0.0024995	0.0138606
ENSMUSG00000080845	Gm9115	1347	0.105668	0.257925	0	0.207494	1.61127	0.298295	2.36471	-1.16112	0.0126559	0.0471404
ENSMUSG00000042417	Ccno	1873	1.32085	2.72663	1.63924	5.43635	15.7099	8.52273	2.36246	2.55955	9.49113e-07	2.31733e-05
ENSMUSG00000053560	Ier2	1521	76.8732	70.5609	81.3531	250.86	659.976	265.483	2.36183	7.87134	7.5104e-10	4.13724e-08
ENSMUSG00000092384	Gm4189	428	0.158501	0.368464	0.234177	0.871475	2.41691	0.852273	2.34837	-0.231977	0.000754259	0.00541175
ENSMUSG00000020131	Pcsk4	3508	3.48703	2.72663	3.37215	9.33724	28.6001	11.0369	2.34651	3.28319	2.49316e-07	7.28867e-06
ENSMUSG00000031927	1700012B09Rik	675	5.38905	6.07966	3.0443	19.048	38.9928	15.2983	2.33038	3.87138	4.43773e-08	1.5903e-06
ENSMUSG00000086216	Gm13610	949	0.475504	0.110539	0.281012	0.663981	2.98085	0.767045	2.32228	-0.171502	0.0035647	0.018207
ENSMUSG00000082415	Gm12486	540	0.0528338	0.0736928	0.327848	0.414988	1.53071	0.46875	2.3215	-0.943239	0.00612471	0.027556
ENSMUSG00000078183	Gm15610	194	1.26801	0.51585	0.374683	2.24094	8.21748	0.426136	2.32019	1.08802	0.00678812	0.0296794
ENSMUSG00000038393	Txnip	3524	118.559	120.451	125.05	608.124	499.574	705.895	2.31663	8.50391	1.93329e-15	3.68181e-13
ENSMUSG00000066629	Rpl36-ps3	383	0.528338	0.0736928	0.234177	0.954473	2.81972	0.426136	2.31314	-0.234371	0.00631393	0.0281791
ENSMUSG00000097081	Gm10425	3362	0.264169	0.884314	0.327848	1.36946	4.67268	1.61932	2.30993	0.617328	0.000558238	0.00428679
ENSMUSG00000054256	Msi1	5784	0.475504	0.51585	0	0.912974	3.38367	0.809659	2.30949	0.0381048	0.00576163	0.0263222
ENSMUSG00000088595	Gm24601	142	0.158501	0.552696	0.0468354	0.663981	2.81972	0.553977	2.30658	-0.292444	0.00813973	0.0339733
ENSMUSG00000009687	Fxyd5	2277	26.7867	28.8139	34.5177	83.1636	241.932	120.767	2.3056	6.48081	1.16802e-09	6.25334e-08
ENSMUSG00000047246	Hist1h2be	6595	0.581172	0.92116	0.234177	1.65995	5.63945	1.53409	2.30004	0.814869	0.000782445	0.00555715
ENSMUSG00000098318	RP23-45G16.5	867	5.97022	5.23219	5.90126	25.8538	49.466	8.60795	2.29103	4.0713	3.79348e-06	7.48089e-05
ENSMUSG00000081975	Gm12482	629	0.211335	0.331618	0.421519	0.871475	3.62536	0.426136	2.28636	-0.032625	0.00415155	0.02046
ENSMUSG00000032487	Ptgs2	4133	17.805	18.6443	20.8886	77.9348	53.0108	148.636	2.28625	5.81412	5.84399e-10	3.30111e-08
ENSMUSG00000082588	Gm15443	819	0.211335	0.479003	0.187342	1.74295	1.7724	0.980114	2.28588	-0.0510176	0.000242582	0.00224729
ENSMUSG00000086123	Gm16060	477	0.158501	0.184232	0.327848	0.456487	2.6586	0.340909	2.28538	-0.526963	0.00860041	0.0354509
ENSMUSG00000022528	Hes1	1901	53.7848	57.5172	68.005	156.907	486.04	217.415	2.26193	7.43674	9.1892e-09	3.79261e-07
ENSMUSG00000020120	Plek	7163	2.69453	3.50041	1.21772	11.6197	4.59212	19.1335	2.25225	2.85923	2.44351e-05	0.000346906
ENSMUSG00000024190	Dusp1	3754	88.4438	87.3628	97.7923	250.985	660.138	379.773	2.2379	8.02649	4.21716e-10	2.44855e-08
ENSMUSG00000096699	Rps19-ps4	437	0.211335	0.147386	0.281012	0.373489	2.41691	0.383523	2.23609	-0.628997	0.00902532	0.0366149
ENSMUSG00000018102	Hist1h2bc	734	14.6878	16.9862	16.6734	35.2325	165.639	27.2301	2.23607	5.52344	3.51536e-05	0.00046723
ENSMUSG00000040189	Ccdc114	5730	2.37752	2.57925	1.21772	7.80178	13.6152	7.7983	2.22976	2.56598	2.725e-07	7.88004e-06
ENSMUSG00000037465	Klf10	3041	50.3506	53.8695	58.8253	161.264	291.559	306.69	2.21946	7.26492	3.53865e-12	2.98568e-10
ENSMUSG00000084288	Gm5228	356	0.68684	1.10539	1.12405	1.82595	10.5538	1.40625	2.21323	1.44939	0.00192157	0.0112897
ENSMUSG00000087128	Gm12655	955	0.369837	0.294771	0	1.28646	1.04733	0.809659	2.21307	-0.482308	0.00305353	0.0161662
ENSMUSG00000092116	Gm10320	525	4.86071	4.23734	1.82658	10.4577	35.8508	4.51705	2.21144	3.35466	0.000402751	0.00331424
ENSMUSG00000090362	Vmn2r79	2550	0.264169	0.552696	0.749366	2.36543	1.85296	3.1108	2.21082	0.655783	5.82048e-05	0.000711861
ENSMUSG00000080921	Rpl38-ps2	509	12.9443	14.9228	12.6456	36.1455	128.418	21.4347	2.19623	5.23603	1.95958e-05	0.000290904
ENSMUSG00000071419	Rps15-ps2	817	1.21518	1.36332	1.21772	3.5274	11.2789	2.85511	2.19591	1.82934	7.54809e-05	0.000884197
ENSMUSG00000003541	Ier3	1129	46.3353	47.2739	55.781	164.875	366.886	150.384	2.19029	7.11454	1.6951e-09	8.79275e-08
ENSMUSG00000042659	Arrdc4	3981	0.792507	0.736928	0.327848	2.28244	2.6586	3.57955	2.18776	0.853373	3.62632e-05	0.000477221
ENSMUSG00000085583	Gm15676	795	1.10951	0.884314	0.702531	2.82192	5.88114	3.70739	2.1866	1.34943	8.94153e-06	0.000154005
ENSMUSG00000082951	Gm13359	694	0.158501	0.589543	0.140506	1.41096	1.93352	0.9375	2.17677	-0.113963	0.00102287	0.00687295
ENSMUSG00000024371	C2	4275	0.158501	0.184232	0.140506	0.456487	1.28902	0.596591	2.17534	-0.925617	0.00372535	0.0188473
ENSMUSG00000098496	RP23-32A8.1	5468	4.54371	5.26904	3.79367	19.5874	28.4389	13.679	2.17398	3.65227	4.3578e-09	2.00323e-07
ENSMUSG00000092827	Mir3091	75	0.211335	0.147386	0.0936708	0.539485	1.28902	0.340909	2.17206	-1.03423	0.00598589	0.0270688
ENSMUSG00000032057	4833427G06Rik	769	1.00384	0.773775	0.60886	3.90089	3.46423	3.28125	2.15631	1.16632	4.80125e-06	9.16479e-05
ENSMUSG00000051133	Gm6293	194	1.63785	1.62124	1.73291	4.27438	16.3544	1.83239	2.15494	2.17645	0.000917356	0.00631351
ENSMUSG00000074259	Gramd2	4476	0.792507	1.14224	0.702531	3.6104	4.67268	3.66477	2.15412	1.31473	2.95366e-06	6.05774e-05
ENSMUSG00000026544	Dusp23	1415	0.475504	0.626389	0.60886	1.12047	4.67268	1.96023	2.13799	0.666694	0.000560508	0.00429927
ENSMUSG00000097047	1110020A21Rik	851	0.264169	0.479003	0.327848	1.32796	2.98085	0.596591	2.12615	0.0317555	0.00193023	0.0113207
ENSMUSG00000033707	Lrrc24	2296	0.105668	0.257925	0.187342	0.290492	1.93352	0.383523	2.11498	-0.852542	0.0122925	0.046109
ENSMUSG00000057506	Bloc1s2	873	4.75504	7.11136	4.07468	19.0065	40.2012	9.50284	2.10002	3.81663	9.79459e-06	0.000165847
ENSMUSG00000080831	Gm12529	267	0.581172	0.589543	0.140506	1.61845	3.06141	1.10795	2.09893	0.286267	0.00124483	0.0080168
ENSMUSG00000030424	Zfp939	1888	0.581172	0.884314	0.187342	3.02941	1.53071	2.59943	2.09716	0.65321	0.00046568	0.00373243
ENSMUSG00000042462	Dctpp1	673	40.2594	41.0837	44.7278	101.299	340.461	96.7329	2.0938	6.79073	1.63604e-06	3.72186e-05
ENSMUSG00000032261	Sh3bgrl2	3497	0.792507	0.626389	0.281012	2.82192	1.7724	2.64205	2.0935	0.66249	0.000138224	0.00143398
ENSMUSG00000091105	Gm5633	548	0.475504	0.51585	0.562025	1.86745	3.38367	1.53409	2.09065	0.514156	0.000170462	0.00169789
ENSMUSG00000074782	4833422C13Rik	5911	0.422671	0.0736928	0.234177	1.03747	0.805635	1.15057	2.07925	-0.499915	0.00345759	0.0177944
ENSMUSG00000056836	Gm6851	826	1.69068	1.54755	0.796202	7.88478	5.55888	3.53693	2.06916	1.83751	1.42064e-05	0.000223595
ENSMUSG00000049124	Gm8186	385	17.171	16.1756	12.505	46.5617	119.315	25.9091	2.06224	5.30628	6.39706e-06	0.000115868
ENSMUSG00000031765	Mt1	537	146.138	150.186	173.993	249.615	1491.63	211.619	2.05368	8.65741	0.000413064	0.00338865
ENSMUSG00000007872	Id3	1786	166.374	163.009	134.418	343.818	1226.1	349.389	2.04876	8.6335	4.688e-06	9.00514e-05
ENSMUSG00000090737	Gm6788	269	0.528338	0.368464	0.374683	0.663981	4.02818	0.724432	2.04564	0.144035	0.00667725	0.0293578
ENSMUSG00000094497	Gm8210	482	0.369837	0.589543	1.68607	2.40693	5.31719	3.32386	2.04528	1.21095	0.00072795	0.00527407
ENSMUSG00000078180	Gm20900	461	0.369837	0.479003	0.140506	0.912974	2.73916	0.639205	2.04507	-0.144083	0.00440653	0.0214705
ENSMUSG00000037747	Phyhipl	8875	0.581172	0.847467	0.0936708	0.871475	3.14198	2.42898	2.04058	0.456019	0.00397916	0.0197933
ENSMUSG00000082610	Gm13829	137	0.369837	0.147386	0.0468354	0.622482	1.28902	0.46875	2.03873	-0.875871	0.00834054	0.0345841
ENSMUSG00000019970	Sgk1	5223	93.78	95.7638	90.3455	282.192	478.467	388.381	2.03721	7.89595	1.3297e-11	1.01293e-09
ENSMUSG00000049932	H2afx	1356	77.2959	82.5728	88.2847	211.478	593.27	211.705	2.03375	7.71933	2.8802e-07	8.22182e-06
ENSMUSG00000083482	Gm14706	254	7.07973	8.29044	6.36961	13.5286	63.8063	11.5057	2.02574	4.19885	0.000199632	0.00193268
ENSMUSG00000035385	Ccl2	1263	8.08358	8.21675	7.02531	29.7547	44.7933	20.6676	2.02521	4.30558	6.08677e-09	2.7138e-07
ENSMUSG00000059658	Gm16379	347	8.08358	8.84314	4.91772	19.4215	58.9725	10.696	2.02309	4.205	9.65298e-05	0.0010832
ENSMUSG00000097145	9230114K14Rik	2114	0.898175	1.32647	0.374683	3.15391	2.09465	5.3267	2.01514	1.20391	0.000435076	0.00353443
ENSMUSG00000026841	Fibcd1	4744	3.01153	4.23734	2.81012	8.38276	19.2547	13.2955	2.01347	3.09113	6.31478e-07	1.60653e-05
ENSMUSG00000047721	Bola2	2142	40.2594	44.0315	51.5189	119.351	353.513	75.1278	2.01172	6.83189	1.31726e-05	0.00021157
ENSMUSG00000022768	Ccdc116	5487	1.21518	0.700082	0.889872	2.94642	5.0755	3.28125	2.00458	1.25714	3.87833e-05	0.000505839
ENSMUSG00000096807	Hist1h2bm	380	0.211335	0.184232	0.187342	1.07897	1.12789	0.213068	2.00111	-0.817632	0.0112577	0.0432995
ENSMUSG00000061983	Rps12	470	6.28723	3.90572	3.7	10.2502	38.5899	6.94602	2.00065	3.53072	0.00028767	0.00254982
ENSMUSG00000043439	E130012A19Rik	2323	12.4159	16.3598	8.19619	32.4521	76.6159	39.1619	1.99946	4.94811	2.22554e-07	6.54937e-06
ENSMUSG00000027829	Ccnl1	6034	34.342	40.0152	42.9481	118.023	206.484	144.588	1.99865	6.61116	6.3732e-11	4.35698e-09
ENSMUSG00000074780	Anapc15-ps	424	1.37368	1.10539	0.889872	2.98792	8.78143	1.74716	1.98392	1.48407	0.00092072	0.00632387
ENSMUSG00000025507	Lrdd	4743	7.6609	7.55351	6.32278	15.6451	42.1347	27.5284	1.98153	4.1552	1.87629e-07	5.67496e-06
ENSMUSG00000078851	Hist3h2a	1989	1.90202	1.80547	1.31139	6.14183	9.98988	3.87784	1.98111	2.06753	1.4333e-05	0.000225057
ENSMUSG00000060019	Gm10073	495	64.0346	58.7332	34.143	102.378	456.07	59.9574	1.97799	7.01281	0.000588033	0.00445655
ENSMUSG00000035364	4930524J08Rik	602	1.16234	0.51585	0.655695	2.44843	5.31719	1.44886	1.96844	0.952026	0.00128399	0.00820966
ENSMUSG00000079560	Hoxa3	6828	1.53218	1.91601	1.68607	7.1793	7.65354	5.41193	1.96751	2.09994	4.55636e-07	1.20279e-05
ENSMUSG00000075031	Hist1h2bb	468	0.317003	0.0736928	0.562025	0.788478	2.09465	0.894886	1.96641	-0.273273	0.00720772	0.0311059
ENSMUSG00000023106	Denr	2932	92.8819	98.7484	89.1746	388.554	411.438	296.207	1.96463	7.84266	7.68169e-12	6.05945e-10
ENSMUSG00000096544	Gm4617	488	107.887	91.3423	30.1152	193.053	597.781	104.361	1.96433	7.54974	0.000527087	0.00410093
ENSMUSG00000025732	Fam195a	811	12.6273	12.7489	10.4443	26.1028	82.3359	31.3636	1.96116	4.87023	1.9352e-06	4.28542e-05
ENSMUSG00000071470	Ccnb1ip1	1504	0.0528338	0.368464	0.187342	0.539485	1.36958	0.681818	1.9606	-0.751081	0.00645862	0.0286522
ENSMUSG00000038975	Rabggtb	1500	66.1479	64.2233	50.9569	257.002	258.609	190.099	1.96023	7.2084	1.59e-11	1.18415e-09
ENSMUSG00000035262	Amh	1660	0.369837	0.442157	0.421519	1.24496	3.22254	0.511364	1.95791	0.0745979	0.00485846	0.023115
ENSMUSG00000084808	9430091E24Rik	1917	0.422671	0.294771	0.187342	0.912974	1.85296	0.852273	1.95654	-0.31486	0.00234818	0.0132398
ENSMUSG00000030110	Ret	9584	2.58886	1.91601	2.52911	8.21677	6.44508	12.4858	1.95547	2.53374	1.42753e-06	3.28594e-05
ENSMUSG00000042784	Muc1	2338	0.264169	0.221078	0.374683	0.746979	1.85296	0.852273	1.95376	-0.38468	0.00398954	0.0198376
ENSMUSG00000043295	Gm16373	302	1.58501	1.87917	1.21772	7.0133	7.00903	4.26136	1.95284	1.95771	3.45576e-06	6.91455e-05
ENSMUSG00000031827	Cotl1	2448	107.411	117.835	111.89	272.108	714.518	316.918	1.95064	8.09506	1.23706e-07	3.99304e-06
ENSMUSG00000044330	Gm9790	441	1.90202	2.21078	2.76329	5.18735	17.9657	3.49432	1.94052	2.47274	0.000572227	0.00435906
ENSMUSG00000087138	Gm15545	2413	0.951009	0.92116	0.983543	1.86745	7.25072	2.04545	1.94018	1.21776	0.00136063	0.00857613
ENSMUSG00000015312	Gadd45b	1262	18.0692	17.6863	15.9709	47.7236	96.7568	53.8636	1.93687	5.3816	3.91536e-09	1.83788e-07
ENSMUSG00000047604	Frat2	2154	0.634006	1.47386	0.843037	4.19138	4.83381	2.5142	1.93612	1.3045	0.000153474	0.00155824
ENSMUSG00000096334	Sh2d1b1	1377	1.79635	1.25278	1.03038	4.35738	6.20339	5.07102	1.93436	1.73804	6.19195e-06	0.000112766
ENSMUSG00000025201	Bloc1s2-ps	1300	6.44573	8.1799	5.01139	17.4295	44.1488	13.5511	1.92902	3.97977	1.2471e-05	0.000202148
ENSMUSG00000097039	Pvt1	7138	43.6407	43.2945	28.6164	149.645	194.4	94.9858	1.92499	6.53071	7.09637e-09	3.06154e-07
ENSMUSG00000082423	Gm15148	155	17.6993	17.3178	7.96202	36.436	116.011	10.8239	1.92348	5.10065	0.00168847	0.0101805
ENSMUSG00000098234	Snhg6	1275	13.5783	13.2647	10.6316	34.61	85.2362	21.4347	1.91152	4.8956	1.1382e-05	0.000186176
ENSMUSG00000063787	Chchd1	584	42.9539	38.6887	31.7544	100.842	259.737	66.1364	1.91091	6.49166	8.34396e-06	0.00014543
ENSMUSG00000079138	Gm8818	1046	0.264169	0.294771	0.140506	0.788478	0.725072	1.15057	1.90558	-0.616528	0.00391684	0.0195898
ENSMUSG00000020423	Btg2	2741	42.2671	41.5259	38.967	129.85	199.959	129.46	1.90272	6.60041	1.20012e-10	7.80427e-09
ENSMUSG00000090138	Gm3687	320	0.68684	0.405311	0.0468354	1.49396	2.01409	0.809659	1.90252	-0.053258	0.00773507	0.0328322
ENSMUSG00000079036	Alkbh1	8530	18.756	15.5492	15.9709	56.8119	84.9945	45.7244	1.89783	5.30951	1.81453e-09	9.26801e-08
ENSMUSG00000033036	Gm7879	1261	0.68684	0.994853	0.421519	3.3614	3.3031	1.32102	1.89614	0.800264	0.000912183	0.00629066
ENSMUSG00000044786	Zfp36	1790	32.3871	34.4882	43.1822	97.3562	219.938	92.0454	1.89391	6.43564	1.63048e-07	5.06665e-06
ENSMUSG00000055313	Pgbd1	5925	0.264169	0.479003	0.749366	2.24094	1.69183	1.66193	1.89039	0.340709	0.000778363	0.00553997
ENSMUSG00000064264	Zfp428	1671	19.2843	22.8079	19.7645	38.5524	151.782	39.2045	1.88954	5.6005	4.66993e-05	0.000589534
ENSMUSG00000034762	Glis1	3707	0.634006	1.40016	1.17088	2.11644	6.92846	3.02557	1.88001	1.35507	0.000820422	0.00577152
ENSMUSG00000059058	Tma7-ps	617	0.369837	0.479003	0.936708	1.99194	3.38367	1.32102	1.8766	0.539028	0.00158197	0.00967843
ENSMUSG00000064317	Gm10146	447	2.00769	2.46871	1.68607	7.42829	12.5679	2.85511	1.87584	2.27584	0.000264135	0.00239862
ENSMUSG00000031762	Mt2	553	77.0317	80.9884	91.0012	127.194	677.459	106.577	1.87109	7.59469	0.000681612	0.0050202
ENSMUSG00000097789	Gm2115	1837	16.7483	18.0916	10.3506	38.3034	75.0046	52.0739	1.86921	5.13423	4.9186e-08	1.75791e-06
ENSMUSG00000046623	Gjb4	2839	6.7099	4.64265	5.38607	14.5661	32.6282	13.9773	1.86566	3.69865	3.18128e-06	6.45504e-05
ENSMUSG00000068744	Psrc1	3060	17.5937	18.7917	15.4088	44.6527	93.4537	50.7528	1.8639	5.32623	2.53811e-08	9.55808e-07
ENSMUSG00000096361	Gm5814	377	1.95485	1.5844	0.655695	4.89686	7.81466	2.68466	1.86282	1.71721	0.000463983	0.00372388
ENSMUSG00000085385	9430008C03Rik	3170	28.2661	24.3186	21.2633	64.6137	137.522	66.392	1.86102	5.83455	5.35098e-08	1.88714e-06
ENSMUSG00000086240	Gm7846	270	0.898175	1.65809	1.26456	3.94239	8.05635	2.13068	1.85875	1.58619	0.000627633	0.00468214
ENSMUSG00000078695	Cisd3	729	38.146	41.0101	41.4493	93.7043	234.923	108.835	1.85773	6.53926	1.78931e-07	5.49615e-06
ENSMUSG00000069125	Rps24-ps2	398	1.00384	1.06855	0.60886	3.6934	4.35043	1.78977	1.85434	1.09379	0.000432046	0.00352485
ENSMUSG00000058600	Rpl30	1633	79.3564	75.7562	58.9658	160.725	485.556	127.713	1.85361	7.36319	2.30417e-05	0.000330289
ENSMUSG00000064141	Zfp69	3928	1.42651	1.80547	2.2481	4.68937	10.3927	4.90057	1.84931	2.09095	4.71333e-05	0.000592848
ENSMUSG00000092368	A930015D03Rik	1109	4.80788	5.60065	4.87088	13.3211	31.0975	10.9091	1.84823	3.55604	1.0402e-05	0.000173337
ENSMUSG00000043102	Qrfp	2925	5.17771	6.26389	5.47974	14.8566	34.884	11.3778	1.84514	3.70016	1.37003e-05	0.000218456
ENSMUSG00000032085	Tagln	1581	183.598	198.234	139.616	529.069	819.089	521.804	1.84219	8.63879	3.19158e-09	1.52498e-07
ENSMUSG00000020644	Id2	1267	59.8079	59.2122	61.2139	168.319	256.273	221.165	1.84074	7.10546	1.71956e-10	1.07119e-08
ENSMUSG00000056553	Ptprn2	4665	2.16619	2.21078	2.34177	6.8888	12.9707	4.30398	1.83343	2.36631	5.77442e-05	0.000707525
ENSMUSG00000097028	7530420F21Rik	4284	0.369837	0.257925	0.468354	0.912974	1.7724	1.27841	1.82977	-0.14795	0.00235766	0.0132714
ENSMUSG00000054555	Adam12	10047	6.55139	7.18505	4.21519	19.5459	14.9043	29.2756	1.8283	3.77732	7.7068e-07	1.92396e-05
ENSMUSG00000024871	Doc2g	2817	2.69453	2.57925	3.37215	7.84328	17.9657	5.11364	1.82811	2.71962	0.00011575	0.00125351
ENSMUSG00000081929	Rps11-ps2	455	1.05668	0.994853	0.468354	1.90895	5.23663	1.91761	1.81764	0.960694	0.00199871	0.0116353
ENSMUSG00000062006	Rpl34	1295	26.7867	25.3872	17.9848	57.9739	148.559	40.9943	1.81714	5.72583	1.78044e-05	0.000267588
ENSMUSG00000063316	Rpl27	1284	17.3823	16.6546	16.3456	29.0077	110.694	37.8409	1.81471	5.24622	2.88666e-05	0.000398778
ENSMUSG00000080896	Gm14567	610	4.01537	3.46356	1.77974	9.58623	18.1268	4.90057	1.80818	2.80301	0.000287109	0.0025497
ENSMUSG00000001056	Nhp2	1349	147.829	150.96	138.164	387.724	824.89	312.443	1.80301	8.35313	7.41834e-07	1.85542e-05
ENSMUSG00000029642	Polr1d	2328	61.5514	64.7023	58.3569	190.563	346.343	106.321	1.80016	7.1082	2.22562e-06	4.80093e-05
ENSMUSG00000040952	Rps19	2568	59.9136	61.0913	45.243	118.147	380.34	75.1705	1.78609	6.9457	0.000178766	0.00176801
ENSMUSG00000082908	Gm13736	955	7.39674	8.21675	6.65063	24.8578	38.4288	13.7642	1.78601	4.05023	3.542e-06	7.04751e-05
ENSMUSG00000083908	Gm6447	834	0.739674	0.773775	0.562025	2.28244	3.3031	1.70455	1.78468	0.688351	0.000613153	0.00459468
ENSMUSG00000073676	Hspe1	1568	49.928	41.1943	28.5228	160.268	173.05	78.196	1.78179	6.46862	4.30519e-07	1.14556e-05
ENSMUSG00000025508	Rplp2	2142	105.668	94.2531	69.5506	216.126	614.136	96.0511	1.78097	7.63844	0.000398228	0.00328576
ENSMUSG00000085436	Gm11458	1270	1.37368	1.36332	1.5924	3.81789	8.29804	2.89773	1.7746	1.6942	0.000284369	0.00253573
ENSMUSG00000048709	Gm8666	291	1.95485	1.36332	0.421519	3.85939	7.41185	1.61932	1.77192	1.47498	0.00557448	0.0256607
ENSMUSG00000052192	Gm5963	474	40.7349	40.8258	33.4405	86.4836	263.765	42.1875	1.76977	6.40131	0.000368833	0.00309045
ENSMUSG00000037628	Cdkn3	765	5.86455	8.10621	6.65063	18.8405	33.2727	18.4943	1.76869	3.92879	4.93375e-07	1.29218e-05
ENSMUSG00000084353	Gm15452	239	7.44957	7.40613	11.6152	15.2301	54.7026	20.2415	1.76412	4.27928	8.41325e-05	0.000965207
ENSMUSG00000079435	Rpl36a	1243	2.32469	3.24248	2.2481	8.29977	14.9043	3.57955	1.76286	2.52921	0.00037411	0.00313001
ENSMUSG00000062248	Cks2	689	0.898175	0.589543	1.31139	2.19944	5.80057	1.61932	1.76122	1.05388	0.00319031	0.0166916
ENSMUSG00000025869	Nop16	2210	56.1624	57.1119	46.0392	149.313	255.225	135.256	1.75974	6.86464	2.98265e-08	1.11066e-06
ENSMUSG00000082810	Gm8682	497	1.05668	1.32647	1.03038	1.86745	7.7341	2.1733	1.75757	1.33471	0.0032313	0.0168531
ENSMUSG00000073433	Arhgdig	2958	10.7781	11.9382	14.1911	30.7506	67.5928	26.5057	1.75462	4.75263	3.15805e-06	6.42747e-05
ENSMUSG00000054951	9130008F23Rik	2157	2.80019	3.38987	1.21772	6.9303	9.58706	8.56534	1.75009	2.4522	5.18952e-05	0.000645953
ENSMUSG00000000942	Hoxa4	1592	0.422671	0.51585	0.468354	0.497986	3.22254	1.19318	1.74979	0.09932	0.0118287	0.0447979
ENSMUSG00000028495	Rps6	1601	2.85303	3.24248	3.18481	5.68534	18.5296	7.15909	1.74485	2.75857	0.000180277	0.00178012
ENSMUSG00000046057	Gm15428	332	1.47935	1.17909	0.468354	4.02539	5.31719	1.2358	1.7441	1.21199	0.00523641	0.0245452
ENSMUSG00000092569	Gm20544	688	0.317003	0.773775	0.140506	2.03344	1.36958	0.852273	1.74287	0.00444182	0.00806158	0.0337953
ENSMUSG00000027971	Ndst4	7983	1.42651	0.958007	0.515189	2.98792	2.49747	4.13352	1.73808	1.12178	0.000731091	0.00529036
ENSMUSG00000097058	4930556M19Rik	2461	0.317003	0.221078	0.281012	0.788478	1.53071	0.511364	1.73672	-0.596876	0.0124499	0.0465946
ENSMUSG00000020108	Ddit4	1682	57.1134	63.8917	51.2848	199.277	246.766	128.139	1.736	6.95939	2.51359e-08	9.49255e-07
ENSMUSG00000098201	Gm26983	387	0.422671	0.331618	0.327848	1.12047	1.36958	1.15057	1.73295	-0.216189	0.00300379	0.0159663
ENSMUSG00000063018	2010204K13Rik	2021	9.77426	9.10106	10.8658	30.1696	47.3714	21.179	1.72766	4.42151	5.93998e-07	1.51697e-05
ENSMUSG00000021694	Ercc8	6434	7.0269	9.32214	8.38353	17.637	45.2767	19.1761	1.72461	4.15399	1.20149e-05	0.00019533
ENSMUSG00000035337	Uchl4	1161	6.34006	8.2536	8.57088	24.8993	31.4198	20.2415	1.72009	4.05877	1.12618e-07	3.66174e-06
ENSMUSG00000035215	Lsm7	464	1.84918	1.43701	1.96709	3.6104	10.8761	2.98295	1.71794	1.91702	0.00117359	0.00763937
ENSMUSG00000038550	Gm129	2818	2.16619	2.13709	3.74683	5.72684	13.9375	6.98864	1.71728	2.53523	0.000145643	0.00149442
ENSMUSG00000042821	Snai1	1618	34.1835	35.0041	52.5025	66.8546	221.389	112.031	1.71682	6.44271	1.73151e-05	0.000261709
ENSMUSG00000008384	Sertad1	1341	46.0711	49.89	46.1797	102.834	274.722	90	1.71676	6.66673	1.30213e-05	0.000209899
ENSMUSG00000075012	Fjx1	2424	1.37368	1.10539	1.17088	3.19541	4.99494	3.87784	1.71586	1.41751	9.02393e-05	0.00102034
ENSMUSG00000083621	Gm14586	407	61.1287	61.1282	47.7253	112.752	345.698	100.227	1.71581	6.9238	5.36417e-05	0.000663515
ENSMUSG00000041841	Rpl37	863	59.0682	43.4051	28.8974	131.136	244.51	55.1847	1.71286	6.54978	0.000145731	0.00149442
ENSMUSG00000086075	Gm15728	3629	0.68684	0.368464	0.843037	1.70145	3.62536	0.980114	1.7095	0.477017	0.00635542	0.0283358
ENSMUSG00000062554	Gm12751	1254	12.733	11.9751	8.57088	27.2647	69.2041	12.6136	1.70933	4.5666	0.000426948	0.00348683
ENSMUSG00000022748	Cmss1	920	9.45725	11.275	9.60126	28.0947	40.8457	30.4687	1.70868	4.43742	2.26465e-08	8.64121e-07
ENSMUSG00000050138	Kcnk12	1934	2.11335	2.39502	2.81012	4.23288	17.4823	2.42898	1.7082	2.37851	0.00533043	0.0248984
ENSMUSG00000006442	Srm	1591	119.986	122.477	159.615	253.848	713.632	346.278	1.70784	8.15971	5.19527e-06	9.76459e-05
ENSMUSG00000062981	Mrpl42	660	57.3775	60.8334	77.9809	128.771	424.167	87.8693	1.70697	7.12367	0.000299176	0.00263778
ENSMUSG00000067058	Rps15a-ps5	848	2.69453	3.16879	3.23164	7.96777	15.7905	6.17898	1.70651	2.70443	6.14364e-05	0.000739846
ENSMUSG00000060438	Rps10-ps1	497	63.5063	56.8909	41.824	100.178	355.446	73.8494	1.70584	6.84844	0.00039276	0.00324807
ENSMUSG00000032436	Cmtm7	1131	35.8742	34.4882	40.0911	64.0327	210.593	85.6534	1.70447	6.29347	1.69343e-05	0.000257413
ENSMUSG00000081049	Rps24-ps3	401	40.048	43.2208	29.8341	109.972	187.955	70.3977	1.70211	6.32637	2.08627e-06	4.54409e-05
ENSMUSG00000091803	Cox16	3740	3.9097	3.61095	6.13544	7.80178	30.8558	5.83807	1.69677	3.27017	0.00206973	0.0119911
ENSMUSG00000081624	Gm6912	542	0.369837	0.257925	0.281012	0.663981	1.36958	0.980114	1.69575	-0.478844	0.00960637	0.0384688
ENSMUSG00000081344	Gm14303	435	93.3574	102.544	117.978	185.541	705.011	126.477	1.69566	7.79289	0.000691497	0.00507618
ENSMUSG00000053332	Gas5	2859	28.1604	26.0136	16.5797	88.185	101.671	39.3324	1.6946	5.64448	4.85353e-06	9.2432e-05
ENSMUSG00000043483	Gm6863	641	110.476	116.766	116.152	270.323	667.549	173.736	1.69431	7.92171	4.99852e-05	0.000624511
ENSMUSG00000058927	Gm10053	948	1.00384	1.10539	2.01392	3.11241	8.05635	2.34375	1.69261	1.55723	0.00235311	0.0132528
ENSMUSG00000057278	Snrpg	346	19.2315	19.2707	20.8886	56.1064	105.941	29.8295	1.68981	5.38796	1.91047e-05	0.000284247
ENSMUSG00000061669	Gm6404	353	7.29107	6.89028	5.52658	14.3586	39.7178	9.75852	1.68954	3.79704	0.000274115	0.00247074
ENSMUSG00000089999	Gm6485	438	33.2325	39.6099	38.9202	93.8288	182.235	82.9261	1.68207	6.29405	5.00716e-07	1.30507e-05
ENSMUSG00000010406	Mrpl52	407	69.5293	74.0244	86.0366	182.055	417.802	135.639	1.67904	7.32945	1.38884e-05	0.00022015
ENSMUSG00000083832	Gm13771	237	12.9443	15.8071	14.7063	29.9622	82.5776	26.5057	1.67425	4.92605	4.27787e-05	0.000548877
ENSMUSG00000028840	Zfp593	3709	21.5562	24.2081	22.1531	44.5697	127.129	45.3409	1.6738	5.56918	2.11498e-05	0.000310175
ENSMUSG00000081700	Gm14337	209	3.22286	5.1585	3.23164	7.26229	26.022	3.96307	1.6701	3.01885	0.00365308	0.0185733
ENSMUSG00000045996	Polr2k	668	0.68684	1.21593	0.702531	4.68937	1.12789	2.47159	1.66914	0.956118	0.00508696	0.0239372
ENSMUSG00000019997	Ctgf	2915	136.628	145.396	119.618	361.455	471.216	443.437	1.66759	8.12763	4.20425e-09	1.95285e-07
ENSMUSG00000010048	Ifrd2	1968	46.3881	45.6527	51.9404	107.731	209.707	139.048	1.66391	6.64533	8.88052e-08	2.94223e-06
ENSMUSG00000060152	Pop5	2026	32.0701	32.5354	27.024	69.054	153.957	67.3295	1.66224	5.99241	1.98508e-06	4.38857e-05
ENSMUSG00000031231	Cox7b	1364	61.1816	63.5232	44.0253	157.364	265.618	110.241	1.65921	6.87043	1.7354e-06	3.92113e-05
ENSMUSG00000026049	Tex30	2364	9.08742	11.2382	8.47721	35.4815	22.6384	32.7699	1.65814	4.32519	1.61456e-07	5.0289e-06
ENSMUSG00000095588	Gm12350	461	5.81172	5.60065	2.62278	10.2917	28.7612	5.36932	1.65473	3.28036	0.00227524	0.0129179
ENSMUSG00000050852	Gm12115	712	4.64938	4.53211	3.23164	14.4831	13.9375	10.696	1.65306	3.11293	2.34221e-06	4.96408e-05
ENSMUSG00000074466	Gm15417	1997	2.80019	2.76348	1.96709	4.97986	16.7572	2.13068	1.65113	2.37785	0.00665762	0.0293203
ENSMUSG00000057863	Rpl36	400	2.74736	3.0951	2.52911	6.84731	15.9516	3.70739	1.64936	2.53763	0.000943875	0.00644941
ENSMUSG00000051319	1500011K16Rik	798	11.8876	12.0119	11.8025	28.5927	66.4649	17.2159	1.64927	4.62337	0.000100906	0.00112209
ENSMUSG00000062310	Glrp1	522	0.264169	0.736928	0.749366	1.32796	1.36958	2.85511	1.64883	0.395492	0.00533542	0.0249043
ENSMUSG00000081233	Gm12857	591	2.11335	2.24763	2.62278	5.89283	12.3262	3.87784	1.64739	2.27931	0.000451538	0.00364815
ENSMUSG00000089838	Gm2962	335	2.00769	3.72149	4.73037	11.3707	13.3735	8.18182	1.64578	2.8644	4.99662e-05	0.000624511
ENSMUSG00000026921	Egfl7	2904	0.739674	0.958007	0.655695	2.57293	2.98085	1.91761	1.64156	0.767435	0.00077421	0.00551925
ENSMUSG00000026414	Tnnt2	1208	73.7032	79.0355	90.2518	246.669	351.257	160.227	1.6411	7.38269	4.5078e-07	1.19233e-05
ENSMUSG00000080866	Gm5687	639	0.68684	1.28962	0.796202	1.78445	5.72001	1.36364	1.63743	0.961068	0.00826101	0.0343398
ENSMUSG00000035504	Reep6	2647	7.92507	8.1799	5.94809	10.9142	37.8649	19.6449	1.62791	3.91445	0.000123987	0.00132018
ENSMUSG00000019761	Krt10	2086	1.42651	2.65294	2.52911	5.56084	13.0513	2.04545	1.6271	2.18138	0.00500965	0.0236486
ENSMUSG00000042106	Fam212a	1580	0.422671	0.51585	0.60886	0.788478	3.14198	1.02273	1.62527	0.146258	0.0122016	0.0458806
ENSMUSG00000042660	Wdr55	1491	33.5495	32.7565	28.9911	75.3619	139.053	79.7301	1.62466	6.02078	1.98711e-07	5.95285e-06
ENSMUSG00000052146	Rps10	2001	25.7301	24.2818	18.2658	37.8469	145.498	27.2727	1.62322	5.5371	0.00114859	0.00752727
ENSMUSG00000056270	Prr9	1181	4.12104	4.20049	2.57595	11.2877	12.1651	10.142	1.61992	2.90262	7.0726e-06	0.000126727
ENSMUSG00000038412	Higd1a	1869	8.50625	10.2065	8.89872	18.4255	52.8497	13.8494	1.61889	4.2302	0.000279327	0.00250418
ENSMUSG00000024854	Pold4	906	72.9107	75.1298	82.3835	118.521	476.453	112.33	1.61742	7.28765	0.000570274	0.00435164
ENSMUSG00000014294	Ndufa2	569	82.3679	90.7896	69.5037	221.023	408.215	115.398	1.61701	7.36236	4.13392e-05	0.000532691
ENSMUSG00000097080	1700086O06Rik	1927	1.53218	1.47386	0.562025	2.90492	7.00903	1.19318	1.61653	1.29134	0.0130458	0.0482288
ENSMUSG00000038500	Prr3	3533	15.269	16.323	15.8772	37.9714	78.3883	29.4886	1.61629	5.00999	9.20667e-06	0.000157756
ENSMUSG00000091083	Gm4535	1353	0.369837	0.958007	0.655695	1.53546	3.22254	1.53409	1.61365	0.511288	0.00461039	0.0221942
ENSMUSG00000080715	Gm5406	765	0.317003	0.51585	0.374683	1.45246	1.45014	0.894886	1.61172	-0.13484	0.0056709	0.025979
ENSMUSG00000022602	Arc	3054	13.1028	14.6649	12.0835	19.3385	72.7489	29.9148	1.61048	4.75274	0.000146715	0.0015022
ENSMUSG00000049751	Rpl36al	1279	18.4918	17.8337	14.6126	41.9968	90.3923	23.3523	1.60977	5.10581	0.00011195	0.00122128
ENSMUSG00000056888	Glipr1	1762	2.95869	3.83203	3.23164	7.71878	13.293	9.80114	1.60972	2.77591	1.54955e-05	0.000238259
ENSMUSG00000027832	Ptx3	2300	0.422671	0.368464	0.281012	1.32796	1.36958	0.639205	1.6097	-0.311059	0.0103504	0.040511
ENSMUSG00000041696	Rasl12	3871	0.211335	0.479003	0.281012	0.70548	1.53071	0.894886	1.60878	-0.420626	0.0124256	0.0465429
ENSMUSG00000029380	Cxcl1	949	1.16234	1.65809	1.03038	3.85939	5.9617	2.13068	1.60862	1.41677	0.00130745	0.00833157
ENSMUSG00000069117	Gm10260	458	372.637	373.254	381.24	630.865	2241.52	561.477	1.60705	9.5701	0.000384729	0.00319644
ENSMUSG00000030717	Nupr1	1493	25.6772	28.7402	30.3025	66.1076	152.829	39.1619	1.60541	5.83595	0.000103084	0.00114232
ENSMUSG00000066952	Myo1h	5121	2.16619	2.46871	1.49873	5.39485	9.34537	4.13352	1.60486	2.06945	0.000282541	0.0025245
ENSMUSG00000025290	Rps24	834	51.3016	55.2696	47.1632	152.674	231.137	83.8636	1.60419	6.69466	4.80548e-06	9.16479e-05
ENSMUSG00000032415	Ube2cbp	2483	6.76273	6.85343	8.66455	22.0359	24.6524	21.0937	1.60344	3.91358	2.51487e-07	7.33604e-06
ENSMUSG00000076437	2700094K13Rik	996	97.3199	97.4956	94.0455	203.303	568.779	100.866	1.59506	7.59692	0.00075266	0.0054061
ENSMUSG00000070343	Gm10288	590	33.8665	31.8721	18.3126	76.4408	142.436	35.1989	1.59454	5.81633	0.000234933	0.00219628
ENSMUSG00000009927	Rps25	678	1.95485	1.54755	1.5924	4.93836	8.53973	2.04545	1.59362	1.7871	0.00220574	0.0126092
ENSMUSG00000038374	Rbm8a	2598	63.1893	60.3544	71.1898	197.617	289.384	100.611	1.59281	7.02688	8.52719e-06	0.000148402
ENSMUSG00000028998	Tomm7	1122	40.1009	49.1531	41.7772	116.404	230.009	48.75	1.59145	6.45431	0.000251149	0.00230583
ENSMUSG00000096370	Gm21992	5772	0.634006	0.626389	0.515189	2.03344	1.20845	2.04545	1.5821	0.352249	0.00250845	0.0138871
ENSMUSG00000023882	Zfp54	2911	0.951009	1.76863	0.983543	4.56487	1.61127	4.90057	1.58013	1.37165	0.00303966	0.0161076
ENSMUSG00000032515	Csrnp1	2866	21.6619	22.6237	23.886	36.353	107.149	60.5114	1.57938	5.50367	1.53908e-05	0.000236922
ENSMUSG00000008482	Rnf151	1185	0.634006	0.994853	0.374683	1.49396	3.62536	1.06534	1.57717	0.48052	0.0109274	0.0422977
ENSMUSG00000032526	Deb1	514	7.97791	7.11136	6.8848	18.467	32.1448	15.1278	1.57624	3.87177	1.07151e-05	0.000177445
ENSMUSG00000002797	Ggct	4786	4.27954	3.61095	3.13797	10.0012	12.9707	9.92898	1.57332	2.88234	8.56536e-06	0.000148872
ENSMUSG00000029377	Ereg	4131	11.6234	11.3487	12.9734	33.3651	29.4057	44.1051	1.57324	4.57833	1.82467e-07	5.55805e-06
ENSMUSG00000075266	Cenpw	1507	5.97022	6.04281	6.04177	21.2889	25.3775	7.2017	1.57271	3.58686	0.000246684	0.00227896
ENSMUSG00000061477	Rps7	954	2.27185	3.16879	2.57595	4.93836	15.7905	3.36648	1.57154	2.41522	0.00342133	0.0176577
ENSMUSG00000090952	Gm17251	923	3.17003	2.65294	2.29493	4.48187	16.3544	3.49432	1.57085	2.42801	0.00407836	0.0202039
ENSMUSG00000091623	Gm17092	696	2.64169	2.57925	2.85696	4.52337	16.3544	3.32386	1.56941	2.42041	0.00416283	0.020508
ENSMUSG00000060470	Gpr97	2424	32.8626	33.0512	33.4873	59.3848	140.906	94.6023	1.56756	6.03862	1.93092e-06	4.28542e-05
ENSMUSG00000087174	5530601H04Rik	9129	9.82709	8.40098	9.03923	25.0653	37.8649	18.0256	1.5667	4.175	5.05551e-06	9.55957e-05
ENSMUSG00000052837	Junb	1839	118.031	119.493	101.726	248.744	510.692	244.73	1.56513	7.8068	3.2342e-06	6.5326e-05
ENSMUSG00000028044	Cks1b	1528	99.5389	104.939	103.506	229.654	511.498	169.73	1.56391	7.66632	3.52553e-05	0.000468116
ENSMUSG00000062742	Gm5239	368	4.43804	5.01111	3.55949	6.18332	25.2164	7.32955	1.56363	3.10416	0.00185121	0.010978
ENSMUSG00000030432	Rpl28	1142	9.51009	11.3118	15.1747	13.9021	67.6734	25.0994	1.56353	4.56998	0.000960797	0.00654156
ENSMUSG00000071653	1810009A15Rik	611	26.4697	28.1875	27.305	49.3006	149.204	43.8068	1.5619	5.75551	0.000176495	0.00174944
ENSMUSG00000060214	Gm8203	1054	125.797	133.126	127.907	213.47	718.707	209.062	1.56042	7.99237	0.000278836	0.00250314
ENSMUSG00000059534	Uqcr10	826	105.932	107.26	108.892	154.21	689.463	106.534	1.56039	7.72784	0.00315941	0.0165819
ENSMUSG00000091625	Lsm5	994	1.16234	1.28962	0.468354	3.07091	4.35043	1.32102	1.55813	0.989325	0.00774523	0.0328396
ENSMUSG00000025925	Terf1	1622	9.98559	11.2382	9.74176	31.5391	31.8226	27.9119	1.55769	4.35323	9.72897e-08	3.18666e-06
ENSMUSG00000018585	Atox1	677	83.7416	92.5213	111.047	149.852	580.863	114.673	1.55651	7.56023	0.0014481	0.00901665
ENSMUSG00000083912	Gm5391	612	11.3064	12.5646	9.46075	23.9033	52.6886	21.5199	1.55284	4.45373	3.33201e-05	0.000447321
ENSMUSG00000007805	Twist2	1327	39.2027	34.783	40.4658	69.801	189.888	75.767	1.55017	6.22837	3.5407e-05	0.000469662
ENSMUSG00000055188	2900002K06Rik	967	0.634006	0.257925	0.655695	1.41096	1.93352	1.19318	1.54903	0.104215	0.00893812	0.0363718
ENSMUSG00000097616	1110019D14Rik	1776	2.11335	0.92116	0.702531	3.90089	3.86705	3.1108	1.54892	1.32265	0.00264903	0.0145114
ENSMUSG00000061482	Hist1h4d	392	0.422671	0.626389	0.562025	1.20347	2.01409	1.61932	1.54863	0.191032	0.00413551	0.0203967
ENSMUSG00000028729	Ebna1bp2	3694	87.5985	88.9104	84.5379	266.298	301.308	193.253	1.543	7.41249	8.89444e-08	2.94223e-06
ENSMUSG00000094320	Gm13202	461	1.47935	1.87917	0.843037	3.6104	7.41185	1.40625	1.54137	1.47676	0.00980512	0.0389952
ENSMUSG00000022111	Uchl3	920	14.7406	16.1387	16.1114	49.7986	51.319	35.7955	1.54128	4.94052	1.26521e-07	4.06424e-06
ENSMUSG00000085787	Gm13092	597	32.6513	39.3151	36.9531	70.0085	183.604	63.1534	1.53855	6.14849	7.07985e-05	0.000835974
ENSMUSG00000038402	Foxf2	2361	7.60807	7.81144	7.86835	18.218	27.311	22.2443	1.5377	3.92837	1.15091e-06	2.75454e-05
ENSMUSG00000007892	Rplp1	492	609.755	712.315	886.547	1019.29	4337.62	1054.86	1.53751	10.4885	0.00138151	0.00867906
ENSMUSG00000003934	Efnb3	3178	0.898175	0.700082	0.515189	1.07897	3.70592	1.49148	1.53664	0.508752	0.0100585	0.039695
ENSMUSG00000027533	Fabp5	3349	11.9933	11.3118	11.3342	25.2728	53.7359	21.5625	1.53381	4.49447	2.90064e-05	0.000400294
ENSMUSG00000078521	Aunip	1272	10.6196	11.3855	9.17974	24.8163	41.5708	24.1619	1.53359	4.34481	2.56114e-06	5.35989e-05
ENSMUSG00000050410	Tcf19	2221	36.5082	40.1257	37.7025	73.4944	161.61	96.0937	1.53304	6.2148	2.28082e-06	4.88053e-05
ENSMUSG00000035443	Thyn1	951	37.7762	42.4839	32.0354	113.582	119.637	91.875	1.53279	6.18898	5.74766e-08	2.01637e-06
ENSMUSG00000006589	Aprt	861	224.649	215.809	218.768	439.473	1062.87	402.827	1.53085	8.73943	3.80472e-05	0.00049775
ENSMUSG00000039771	Polr2j	1205	61.7099	73.0296	80.2759	102.71	397.823	120.852	1.5303	7.12278	0.000533145	0.00413459
ENSMUSG00000042210	Abhd14a	1423	12.6273	10.9802	16.9076	20.2514	73.7962	23.1392	1.52916	4.71466	0.000661466	0.00490161
ENSMUSG00000037601	Nme1	3378	132.085	132.279	102.007	397.974	428.598	230.199	1.52806	7.89018	1.29289e-06	3.02378e-05
ENSMUSG00000060938	Rpl26	1398	2.48319	2.94771	1.40506	5.60234	10.7149	3.62216	1.52805	2.16406	0.00164257	0.009985
ENSMUSG00000079056	Kcnip3	3793	1.53218	1.36332	1.54557	3.27841	6.92846	2.76989	1.528	1.54896	0.00139316	0.00873163
ENSMUSG00000083462	Gm12501	528	4.70221	4.31103	4.16835	10.3747	21.591	6.2642	1.52777	3.09937	0.000573087	0.00436063
ENSMUSG00000062353	Gm15772	955	91.561	96.3165	80.9316	178.694	459.051	137.386	1.52726	7.44274	0.000142968	0.00147288
ENSMUSG00000082044	Gm14284	278	13.3141	17.6863	14.0975	37.2244	63.5646	29.4886	1.52661	4.87047	6.72996e-06	0.000121239
ENSMUSG00000046229	Scand1	757	69.8992	59.728	66.1316	81.3792	435.607	46.7472	1.52534	6.98308	0.010064	0.0397051
ENSMUSG00000025817	Nudt5	6720	45.1729	44.0683	43.2291	98.8502	169.989	112.713	1.5253	6.42127	2.93047e-07	8.32965e-06
ENSMUSG00000028069	Gpatch4	1759	27.2623	28.3717	17.4696	76.1088	73.5545	60.7244	1.52432	5.56418	3.51238e-07	9.69432e-06
ENSMUSG00000058173	Smco4	984	9.77426	9.46953	6.97847	22.0774	39.4761	13.9773	1.52156	4.08495	9.76115e-05	0.00109286
ENSMUSG00000022346	Myc	3100	138.953	161.093	170.715	303.232	614.78	433.21	1.5209	8.24647	1.72727e-06	3.90938e-05
ENSMUSG00000040888	Gfer	1772	37.0365	35.0778	33.4405	74.4074	169.183	58.7642	1.51683	6.08706	4.41108e-05	0.000562719
ENSMUSG00000030166	Rad52	3398	11.2008	12.4541	11.0063	22.2434	56.7167	20.5398	1.51675	4.48262	0.00011559	0.00125279
ENSMUSG00000029394	Cdk2ap1	2488	15.0048	14.149	8.75822	27.8457	61.1477	19.5597	1.51417	4.60931	0.000243355	0.00225289
ENSMUSG00000040435	Ppp1r15a	3291	34.2892	33.0512	30.162	79.6777	135.508	63.5795	1.51412	5.97111	2.53219e-06	5.30764e-05
ENSMUSG00000050299	Gm9843	503	246.998	253.688	217.223	433.248	1258.97	354.631	1.51131	8.8479	0.000333573	0.00286525
ENSMUSG00000048482	Bdnf	6208	10.6196	12.2699	7.96202	27.9287	33.9172	26.25	1.51052	4.31324	1.18211e-06	2.81405e-05
ENSMUSG00000021131	Erh	1515	2.53602	2.72663	2.43544	5.10436	12.5679	4.47443	1.50896	2.31675	0.00104946	0.00700547
ENSMUSG00000091845	Gm4604	389	13.05	21.2604	31.9417	39.6729	114.642	34.517	1.50878	5.40933	0.000909732	0.00627724
ENSMUSG00000020385	Clk4	4285	23.3526	19.7865	14.4253	61.7503	58.4086	43.679	1.50877	5.20796	7.80827e-07	1.94565e-05
ENSMUSG00000057388	Mrpl18	1237	57.219	57.5172	47.3974	130.14	261.509	69.8437	1.50824	6.6995	0.000168899	0.00168659
ENSMUSG00000033307	Mif	551	79.1451	95.4322	137.509	189.359	538.164	160.185	1.50766	7.64347	0.000427124	0.00348683
ENSMUSG00000034192	Lsm3	1374	55.317	61.0913	64.7265	144.25	288.256	82.6704	1.50717	6.85859	0.000112341	0.00122254
ENSMUSG00000039221	Rpl22l1	485	32.7041	29.514	16.1114	73.4529	113.836	35.4119	1.50615	5.64918	0.000218788	0.00207591
ENSMUSG00000034587	8430429K09Rik	2569	3.22286	2.83717	2.43544	8.00927	11.0372	5.19886	1.50457	2.45806	0.000202543	0.00195376
ENSMUSG00000079478	Sssca1	3014	44.9616	49.2637	50.4417	82.0847	246.927	81.6051	1.50391	6.53186	0.000186249	0.0018217
ENSMUSG00000063457	Rps15	626	759.909	743.524	723.794	1318.17	4067.73	928.295	1.50328	10.4753	0.000837485	0.00586988
ENSMUSG00000080877	Rpl22-ps1	385	2.90586	4.27418	1.49873	8.21677	13.4541	3.15341	1.50322	2.48604	0.00515902	0.0242336
ENSMUSG00000028234	Rps20	4291	207.109	205.456	177.459	424.367	1000.36	247.159	1.50238	8.5583	0.000368256	0.00308756
ENSMUSG00000071451	Psmg4	551	20.024	22.6605	19.8114	31.4561	110.13	35.7955	1.50235	5.32043	0.000403173	0.00331567
ENSMUSG00000067121	Gm7027	861	33.2853	26.9716	15.924	47.1012	132.044	36.9034	1.50223	5.60539	0.000761499	0.00544903
ENSMUSG00000024645	Timm21	1309	7.1854	9.94853	7.35316	27.7212	24.3302	17.4716	1.50209	3.97607	5.2182e-06	9.78393e-05
ENSMUSG00000056209	Npm3	1182	14.7406	14.8859	11.2405	34.029	55.2666	26.6761	1.50151	4.70957	8.06581e-06	0.000141295
ENSMUSG00000083669	Gm10169	887	33.4438	36.4411	53.9544	71.876	209.787	69.0767	1.50073	6.30525	0.000297523	0.00262716
ENSMUSG00000074754	Gm561	469	6.76273	6.15335	4.40253	15.5206	24.6524	8.99148	1.49951	3.47259	0.000214537	0.00204577
ENSMUSG00000067344	Rps25-ps1	875	12.9971	11.9014	6.65063	24.2768	55.2666	9.84375	1.49885	4.33183	0.00267093	0.0145867
ENSMUSG00000084113	Gm14277	359	8.66475	10.5749	10.257	30.2941	31.5809	21.6051	1.49793	4.23935	1.28778e-06	3.01712e-05
ENSMUSG00000072692	Gm13826	1010	120.778	126.162	147.812	255.674	650.712	206.122	1.4944	7.97268	0.000163673	0.00164673
ENSMUSG00000021079	Timm9	1012	17.5408	19.9339	17.1886	47.1842	65.5787	41.4205	1.49357	5.12307	4.85851e-07	1.27498e-05
ENSMUSG00000036114	Rpp25l	854	27.8434	28.6297	28.1481	46.5202	150.895	40.2273	1.48783	5.74643	0.000588708	0.00445913
ENSMUSG00000083700	Gm2986	381	1.53218	0.847467	0.702531	3.19541	2.6586	2.72727	1.48715	1.01668	0.00242862	0.0135634
ENSMUSG00000044155	Naa38	3364	35.0288	32.0932	26.3683	94.6173	111.178	56.2926	1.48625	5.89005	2.32469e-06	4.94259e-05
ENSMUSG00000039001	Rps21	740	106.777	108.881	107.909	199.734	593.834	112.798	1.48558	7.67916	0.00146376	0.00910141
ENSMUSG00000089762	Ier5l	1551	49.6638	52.6904	53.9544	65.6096	304.53	67.7983	1.48535	6.62928	0.00234881	0.0132398
ENSMUSG00000020180	Snrpd3	600	97.1614	102.212	116.48	252.852	414.741	216.946	1.48523	7.64451	2.24663e-06	4.82826e-05
ENSMUSG00000090015	Gm15446	3775	1.69068	1.10539	0.702531	2.19944	5.31719	2.38636	1.48476	1.176	0.00672552	0.0294927
ENSMUSG00000015289	Lage3	2513	15.1633	15.4386	19.4835	25.6878	94.5816	20.1562	1.48448	4.98706	0.00197706	0.0115446
ENSMUSG00000032281	Acsbg1	3586	39.2555	37.657	42.6202	73.1209	186.585	74.446	1.4818	6.24053	5.37043e-05	0.000663515
ENSMUSG00000058351	Smim4	588	8.34774	7.47982	4.21519	14.1511	35.2063	6.81818	1.48119	3.66503	0.00353184	0.0180879
ENSMUSG00000047728	BC025446	1468	1.42651	1.10539	1.07721	2.90492	3.46423	3.70739	1.48041	1.23468	0.000890342	0.00617863
ENSMUSG00000058748	Zfp958	1398	2.53602	4.38472	4.12151	11.1632	8.29804	11.3778	1.47902	2.82256	7.01848e-05	0.000830199
ENSMUSG00000009013	Dynll1	3324	142.757	134.968	123.177	239.739	702.675	175.227	1.47876	7.98336	0.000656269	0.00487122
ENSMUSG00000085936	2610307P16Rik	3562	1.84918	1.69493	0.327848	3.4859	4.35043	3.02557	1.47816	1.33144	0.0102541	0.0402424
ENSMUSG00000084403	Rps15a-ps8	386	18.0692	13.9648	7.49366	43.8228	44.5516	21.7756	1.47768	4.64347	0.000135701	0.00141441
ENSMUSG00000012848	Rps5	1750	980.015	986.599	1065.18	1757.93	5129.4	1554.08	1.47726	10.901	0.000347707	0.00296373
ENSMUSG00000009633	G0s2	840	11.2008	13.5963	10.819	31.4146	51.5607	16.4062	1.47628	4.49277	0.000135957	0.00141598
ENSMUSG00000000317	Bcl6b	3710	0.845341	0.773775	0.889872	2.78042	2.33634	1.875	1.47497	0.732826	0.00211105	0.0121857
ENSMUSG00000081603	Gm14681	410	8.50625	8.65891	6.0886	27.3062	9.90931	27.2727	1.47473	3.88258	0.000251779	0.00231002
ENSMUSG00000051989	Smim11	1015	22.6657	20.7077	29.5063	50.1306	126.646	25.8665	1.47359	5.52033	0.0012223	0.00790607
ENSMUSG00000079658	Tceb1	950	66.4121	67.4658	54.5632	229.696	151.701	141.264	1.47186	6.88998	8.12173e-07	2.00873e-05
ENSMUSG00000072940	Gm10443	518	19.8655	20.1181	23.1835	43.9473	105.216	26.1222	1.47015	5.31208	0.000502835	0.00395242
ENSMUSG00000042541	Shfm1	1469	121.518	122.404	112.826	305.099	548.396	134.872	1.46977	7.80855	0.000326853	0.00282207
ENSMUSG00000045268	Zfp691	3922	5.28338	4.93742	4.30886	7.0963	26.1026	7.28693	1.46948	3.19343	0.00252663	0.0139761
ENSMUSG00000023755	Rhebl1	2183	4.70221	4.38472	4.26202	12.1592	15.9516	8.99148	1.46915	3.07927	3.92209e-05	0.000510101
ENSMUSG00000061286	Exosc5	1024	28.3718	29.3297	25.9936	48.8026	130.916	52.2869	1.46893	5.71736	8.22846e-05	0.000948907
ENSMUSG00000057113	Npm1	2994	170.917	183.385	143.316	600.198	254.742	520.653	1.4671	8.28688	1.57846e-05	0.000241867
ENSMUSG00000038388	Mpp6	3041	40.3122	40.6047	31.5671	117.732	87.4114	105.724	1.46686	6.14252	2.22198e-07	6.54937e-06
ENSMUSG00000028367	Txn1	1046	366.72	384.455	370.843	1070.34	1498.72	532.585	1.46683	9.45936	3.98297e-05	0.000516006
ENSMUSG00000036781	Rps27l	899	75.7109	77.2669	60.043	168.236	321.61	99.2472	1.46679	7.06273	0.000121597	0.00129992
ENSMUSG00000051817	Sox12	8619	13.4726	12.0856	11.3342	22.3679	53.3331	26.5057	1.46646	4.53567	4.31341e-05	0.000551635
ENSMUSG00000059824	Dbp	3079	12.2574	10.2801	10.1164	27.4307	45.1961	17.8125	1.4664	4.35991	4.85349e-05	0.000608672
ENSMUSG00000001349	Cnn1	2361	3.48703	3.50041	3.88734	7.59429	11.3595	11.1648	1.46544	2.78479	4.48099e-05	0.000568915
ENSMUSG00000027076	Timm10	811	22.0317	25.5346	25.0101	53.9485	108.358	38.3523	1.46485	5.50922	6.06906e-05	0.00073418
ENSMUSG00000026628	Atf3	2234	23.5639	20.3761	25.7126	39.9634	98.2069	54.2898	1.46453	5.44948	2.31932e-05	0.000330683
ENSMUSG00000082729	Gm14845	305	0.845341	1.62124	0.655695	2.07494	4.99494	1.74716	1.45979	1.01406	0.0111889	0.043081
ENSMUSG00000029771	Irf5	2890	4.17387	3.83203	2.62278	9.83522	10.3927	9.03409	1.45845	2.74731	5.36559e-05	0.000663515
ENSMUSG00000054942	Fam73a	5339	0.845341	1.80547	0.843037	3.5274	2.25578	3.87784	1.45708	1.20028	0.00380132	0.0191589
ENSMUSG00000042406	Atf4	1721	550.845	577.715	562.353	1324.27	2355.19	963.111	1.45703	10.0438	2.19657e-05	0.000319329
ENSMUSG00000055760	Gemin6	1424	10.8838	11.7172	8.57088	30.7091	30.3725	24.5455	1.45595	4.28775	1.5075e-06	3.44117e-05
ENSMUSG00000027510	Rbm38	2535	20.658	23.1395	25.1974	39.2164	99.1737	51.179	1.45578	5.42976	3.40736e-05	0.00045469
ENSMUSG00000024841	Eif1ad	2463	76.8732	79.6619	72.6885	162.924	292.768	173.182	1.45537	7.16031	2.22201e-06	4.8009e-05
ENSMUSG00000033020	Polr2f	538	114.28	100.664	103.881	178.569	552.988	142.713	1.45486	7.63534	0.000781461	0.00555312
ENSMUSG00000002910	Arrdc2	2321	5.12488	4.71634	6.46328	13.0721	20.1409	11.6335	1.45472	3.35447	4.40703e-05	0.000562719
ENSMUSG00000048495	Tyw5	2811	9.19309	8.99052	4.77721	26.0613	13.2124	23.4375	1.45182	3.84673	0.00012722	0.00133963
ENSMUSG00000016526	Dyrk3	2069	6.34006	7.73775	6.97847	11.7027	28.6806	17.4716	1.45136	3.71972	0.000107193	0.00118001
ENSMUSG00000058883	Zfp708	2627	1.00384	0.663235	0.655695	1.90895	2.17522	2.25852	1.45117	0.603454	0.00385389	0.0193507
ENSMUSG00000020219	Timm13	1222	157.022	157.85	165.282	280.698	824.165	207.23	1.44997	8.22247	0.000785806	0.00557805
ENSMUSG00000054252	Fgfr3	6383	1.21518	1.25278	0.983543	2.15794	4.83381	2.59943	1.44996	1.14499	0.00353999	0.0181227
ENSMUSG00000082669	Gm5393	271	3.7512	3.20564	1.92025	6.01733	15.1459	3.28125	1.44986	2.47144	0.00639248	0.0284725
ENSMUSG00000027454	Gins1	1507	14.8991	14.3701	13.3481	39.9219	40.3623	36.1364	1.44922	4.73186	3.15969e-07	8.94306e-06
ENSMUSG00000040824	Snrpd2	610	78.1412	88.4314	105.848	163.713	444.63	135.597	1.44874	7.40411	0.000371882	0.00311404
ENSMUSG00000059830	Gm16380	457	5.81172	5.93227	2.90379	10.9142	20.6243	8.65057	1.4482	3.19527	0.000707743	0.00517266
ENSMUSG00000036867	Smad6	3219	10.5668	9.83799	7.77467	14.2756	44.4711	18.1534	1.44334	4.12998	0.000508225	0.00398773
ENSMUSG00000073427	Gm4924	2644	1.00384	0.700082	0.655695	2.98792	2.09465	1.32102	1.44273	0.623159	0.00669109	0.0293804
ENSMUSG00000016559	H3f3b	4546	362.017	384.419	375.058	847.945	1405.83	793.423	1.44193	9.44048	3.2021e-06	6.47757e-05
ENSMUSG00000078184	B020018G12Rik	1337	31.489	29.6245	41.5898	100.22	115.528	63.3239	1.44147	5.99262	3.47974e-06	6.93399e-05
ENSMUSG00000045886	Gm9803	515	8.77041	8.47467	7.39999	15.6036	40.2012	11.3778	1.44104	3.93499	0.000892759	0.00618896
ENSMUSG00000079610	Ankrd39	1782	8.18924	8.58521	9.32024	14.2756	45.599	11.2074	1.4401	4.01553	0.00192544	0.0113026
ENSMUSG00000072437	Nanos1	3926	5.23055	6.15335	2.62278	9.25424	17.2406	11.7187	1.44005	3.12813	0.000424095	0.00346634
ENSMUSG00000041774	Ydjc	5278	12.5745	11.5329	8.80505	25.8953	40.8457	22.7557	1.43987	4.35291	1.38391e-05	0.000219872
ENSMUSG00000027983	Cyp2u1	2326	2.16619	3.05825	1.35823	3.02941	10.6344	4.43182	1.4389	2.04347	0.00586809	0.0266806
ENSMUSG00000059895	Ptp4a3	4611	80.7301	76.9353	87.7695	135.411	408.618	120.724	1.43684	7.24487	0.000529149	0.0041089
ENSMUSG00000022370	Mrpl13	7929	442.747	481.583	352.53	1292.48	1290.71	872.727	1.43641	9.62362	1.72069e-06	3.90111e-05
ENSMUSG00000037541	Shank2	10633	3.1172	3.5741	1.17088	8.46576	5.63945	7.15909	1.43406	2.3072	0.00147343	0.00914869
ENSMUSG00000078154	Gm12184	2220	23.3526	21.9973	25.6658	32.2861	121.812	37.9687	1.43325	5.45358	0.000993466	0.00672279
ENSMUSG00000084830	Gm14539	349	30.855	31.7616	29.7873	68.3901	149.848	31.4915	1.43277	5.83312	0.000976172	0.00662594
ENSMUSG00000044927	H1fx	1060	44.4332	42.3365	48.7556	75.7769	219.455	69.8011	1.42829	6.38217	0.000375047	0.00313072
ENSMUSG00000027859	Ngf	1183	51.4073	53.9063	56.7177	91.8369	237.582	106.96	1.42826	6.64007	6.42982e-05	0.00077152
ENSMUSG00000057572	Zbtb8os	4618	3.9097	3.97941	2.81012	10.2502	12.1651	6.51989	1.42815	2.73445	0.000207615	0.00199116
ENSMUSG00000084014	Gm7209	332	0.845341	1.10539	1.21772	2.07494	4.67268	1.96023	1.42803	1.00903	0.00610438	0.0274924
ENSMUSG00000063480	Nhp2l1	2846	20.024	19.7128	22.0595	38.8429	84.5111	43.125	1.42732	5.25025	2.23271e-05	0.000323877
ENSMUSG00000079225	Gm9531	1326	29.1114	34.5251	24.0266	80.6322	78.8717	76.2358	1.4264	5.75414	3.40176e-07	9.44767e-06
ENSMUSG00000044005	Gls2	3700	3.48703	3.64779	3.23164	7.42829	12.8902	7.71307	1.42508	2.68645	0.000158697	0.00160515
ENSMUSG00000022206	Npr3	6919	7.44957	8.10621	6.51012	21.2059	9.74819	28.1676	1.42503	3.7712	0.000281843	0.00251995
ENSMUSG00000056313	1810011O10Rik	1330	5.60039	4.45842	8.00885	8.75625	27.0693	12.8267	1.42359	3.47544	0.00111546	0.00735843
ENSMUSG00000059291	Rpl11	2241	4.33237	4.31103	2.20126	10.1257	14.7431	4.3892	1.4234	2.74625	0.00256116	0.0141028
ENSMUSG00000054612	Mgmt	813	1.00384	1.5107	2.20126	3.23691	6.60621	2.98295	1.42248	1.56353	0.00377443	0.0190469
ENSMUSG00000002477	Snrpd1	833	51.2488	49.3742	57.2797	166.078	135.991	120.81	1.42128	6.59799	3.53978e-07	9.74976e-06
ENSMUSG00000063816	Gm4987	407	10.4611	7.29559	4.6367	26.7667	27.311	5.9233	1.42028	3.78306	0.00469391	0.0225169
ENSMUSG00000024910	Ctsw	1222	1.10951	1.95286	1.03038	2.15794	4.43099	4.51705	1.41934	1.37731	0.00392006	0.0195898
ENSMUSG00000030008	Pradc1	1948	9.66859	11.1645	6.55695	17.5125	35.7702	20.2415	1.41912	4.07427	0.000107382	0.00118014
ENSMUSG00000041911	Dlx1	5316	6.23439	5.60065	5.05822	13.0306	16.8378	15.2983	1.41658	3.3789	1.41705e-05	0.000223294
ENSMUSG00000021280	Exoc3l4	2909	10.5139	8.87998	8.80505	14.7736	49.7883	10.9517	1.41634	4.10903	0.00314097	0.0165177
ENSMUSG00000053600	Zfp472	2372	4.86071	5.12165	4.21519	14.6076	9.18424	14.0199	1.41608	3.13216	4.91832e-05	0.000616223
ENSMUSG00000022338	Eny2	2424	56.5322	61.4967	55.4999	169.523	169.022	124.56	1.41575	6.73019	3.82636e-07	1.04313e-05
ENSMUSG00000026826	Nr4a2	4745	10.8838	10.8328	10.1164	18.7575	32.5477	33.6648	1.41446	4.28705	1.24798e-05	0.000202148
ENSMUSG00000027165	B230118H07Rik	4804	15.5331	16.6914	12.5987	48.5951	39.7178	31.1932	1.41401	4.77931	3.2532e-06	6.56104e-05
ENSMUSG00000067367	Lyar	2500	54.7887	61.9757	55.3594	165.746	135.588	157.159	1.41346	6.7168	2.1034e-07	6.27304e-06
ENSMUSG00000083362	Gm8606	887	34.976	31.4668	15.0342	49.6326	126.565	41.0795	1.41342	5.63763	0.00115088	0.00753186
ENSMUSG00000003526	Prodh	3444	3.85687	4.34788	3.37215	6.68131	13.9375	10.3977	1.4126	2.83579	0.00023572	0.00220209
ENSMUSG00000031609	Sap30	1174	20.2882	19.5286	16.9544	52.33	61.2283	37.6705	1.412	5.1175	2.13709e-06	4.63244e-05
ENSMUSG00000051316	Taf7	2889	1.63785	2.50556	1.35823	5.10436	4.59212	5.02841	1.41046	1.78902	0.000574353	0.00436777
ENSMUSG00000025436	Xrcc6bp1	1355	9.87993	8.87998	9.22657	21.4134	36.8175	16.321	1.40926	4.09691	6.82664e-05	0.000811828
ENSMUSG00000039033	Tasp1	3638	11.8876	11.2013	11.4747	34.9835	28.6001	28.1676	1.40905	4.40122	1.37965e-06	3.19862e-05
ENSMUSG00000084274	Gm12504	2535	0.369837	0.51585	0.60886	1.28646	1.36958	1.36364	1.40776	0.00212887	0.0109989	0.042488
ENSMUSG00000094344	Gm11942	344	59.9664	51.6587	41.4493	104.453	239.677	61.6193	1.40544	6.54111	0.000746617	0.00537427
ENSMUSG00000003355	Fkbp11	725	29.7454	26.7505	29.0848	62.6217	109.083	55.2273	1.40536	5.70346	8.90228e-06	0.000153527
ENSMUSG00000059278	Lsmd1	921	38.6744	38.8361	37.562	72.1665	187.471	45.2131	1.40418	6.12865	0.000956062	0.00651265
ENSMUSG00000084093	Gm16418	170	5.70605	4.82688	5.10506	13.8191	20.3826	7.28693	1.402	3.25498	0.000486955	0.00385945
ENSMUSG00000024309	H2-Ke2	1378	48.9241	44.142	32.9721	112.254	153.071	67.7131	1.40096	6.25821	2.63068e-05	0.000369543
ENSMUSG00000031772	Cntnap4	6425	2.80019	2.83717	1.68607	5.93433	3.14198	10.142	1.39812	2.18355	0.00337633	0.0174931
ENSMUSG00000090602	Gm5611	817	24.5677	27.1927	20.6076	86.3591	24.9747	79.1761	1.39763	5.45772	0.000468707	0.003746
ENSMUSG00000037438	Gm9763	269	9.87993	11.2382	8.89872	21.1229	45.8407	12.358	1.39675	4.18759	0.00098814	0.00669354
ENSMUSG00000081100	Gm14630	245	2.32469	2.68979	0.936708	4.64787	8.86199	2.34375	1.39636	1.86936	0.0114741	0.0438537
ENSMUSG00000050856	Atp5k	704	40.5235	40.8995	33.4873	77.6028	192.869	32.2585	1.39628	6.12066	0.00322475	0.0168321
ENSMUSG00000020949	Fkbp3	940	60.3362	70.4503	52.8303	222.102	113.836	146.293	1.39326	6.79543	8.65263e-06	0.000150193
ENSMUSG00000076928	Trac	410	2.95869	3.53726	4.44936	6.34932	14.9043	7.71307	1.39291	2.73867	0.000830718	0.00582858
ENSMUSG00000020018	Snrpf	857	14.5821	17.76	20.1392	46.8107	62.5979	28.5511	1.3918	4.98985	3.09718e-05	0.0004212
ENSMUSG00000021967	Mrp63	2319	32.44	32.4985	34.705	58.0154	154.199	49.5597	1.39178	5.91233	0.000379547	0.00315839
ENSMUSG00000083834	Gm12577	573	2.69453	3.83203	3.93417	8.29977	12.4068	6.90341	1.3888	2.67547	0.000310445	0.00271736
ENSMUSG00000074876	Spata5l1	2658	6.02306	5.56381	5.66708	12.9061	20.1409	12.1875	1.38507	3.38595	5.54479e-05	0.000681897
ENSMUSG00000086416	Gm14002	2836	1.21518	1.87917	1.73291	2.86342	7.33128	2.64205	1.3845	1.56748	0.00578126	0.0263891
ENSMUSG00000066491	Gm6265	230	37.3535	37.8413	22.7152	68.4316	150.895	36.4773	1.38398	5.88128	0.0013832	0.00868147
ENSMUSG00000029551	Psmg3	2951	21.7147	19.7865	14.7531	48.4291	68.6401	29.7869	1.38235	5.08243	5.44777e-05	0.000671825
ENSMUSG00000031683	Lsm6	5865	21.8732	24.466	21.638	60.7128	79.3551	37.2869	1.3815	5.35494	1.61859e-05	0.000247448
ENSMUSG00000056501	Cebpb	1503	74.7599	71.7768	63.7898	128.107	329.747	89.2756	1.37848	6.9799	0.000799497	0.00566318
ENSMUSG00000016427	Ndufa1	416	28.7944	29.5508	33.862	54.156	148.156	37.5852	1.3777	5.79008	0.00116319	0.00759749
ENSMUSG00000007050	Lsm2	1805	60.7589	68.608	86.224	120.969	325.557	113.565	1.37657	7.01428	0.000450782	0.00364425
ENSMUSG00000029649	Pomp	728	125.058	128.115	102.195	337.385	406.201	179.148	1.37628	7.73508	3.21757e-05	0.000434145
ENSMUSG00000074006	Omp	2142	0.369837	0.552696	0.843037	1.74295	1.61127	1.27841	1.3754	0.197956	0.0113535	0.0435298
ENSMUSG00000081819	Gm12722	492	2.95869	2.94771	3.09114	9.04674	6.36452	7.84091	1.37301	2.45035	0.000155758	0.001579
ENSMUSG00000090863	A530084C06Rik	3199	1.47935	2.10025	1.49873	4.10838	6.20339	3.02557	1.37116	1.63964	0.00192027	0.0112871
ENSMUSG00000073705	Apitd1	1851	10.9366	8.03252	11.9899	22.1189	42.2959	15.8523	1.37115	4.21323	0.00035958	0.00304353
ENSMUSG00000067931	Zfp948	2606	7.71374	7.73775	5.85442	14.6491	19.0936	21.4347	1.37114	3.67982	2.86601e-05	0.000396336
ENSMUSG00000081086	Gm9506	319	2.06052	2.17394	2.01392	3.4859	10.0704	2.8125	1.36979	1.91528	0.00745798	0.0319994
ENSMUSG00000063253	Scoc	2057	2.69453	2.98456	2.48228	9.33724	6.68677	5.07102	1.36792	2.30943	0.000485745	0.00385215
ENSMUSG00000024446	Rpp21	1346	17.0125	19.8971	24.4481	29.0077	103.202	26.2074	1.36569	5.19388	0.00276042	0.0149529
ENSMUSG00000005732	Ranbp1	2049	208.588	234.122	228.931	546.789	715.001	466.96	1.36378	8.64426	2.58684e-06	5.39674e-05
ENSMUSG00000019782	Rwdd1	1416	17.6993	13.9648	15.4557	27.7212	67.4317	26.3352	1.36355	4.81264	0.000300012	0.00264339
ENSMUSG00000020718	Polg2	4312	5.38905	4.67949	4.6367	13.2796	12.5679	11.9744	1.36326	3.14193	3.11001e-05	0.000421337
ENSMUSG00000064326	Siva1	778	28.5831	26.8242	22.4342	60.5053	104.571	35.3693	1.36278	5.53588	0.000197279	0.00191128
ENSMUSG00000022367	Has2	4233	40.682	46.7949	24.0734	97.5637	60.5838	128.352	1.36123	6.05425	8.97968e-05	0.00101706
ENSMUSG00000029911	Ssbp1	3116	13.3141	13.7069	11.8494	42.9513	23.9274	32.8125	1.3605	4.53571	1.48595e-05	0.000230608
ENSMUSG00000022422	Dscc1	2017	37.512	40.9364	22.9493	102.627	73.2323	84.2898	1.35936	5.91521	9.40655e-06	0.000160562
ENSMUSG00000071172	Srsf3	4185	86.3833	85.889	51.6594	233.638	176.918	163.935	1.35922	7.05691	1.00226e-05	0.000168276
ENSMUSG00000020485	Supt4a	1051	19.4957	20.4498	25.4316	36.5605	95.2261	36.2216	1.35913	5.28158	0.000375691	0.00313413
ENSMUSG00000053317	Sec61b	1267	36.5082	38.4308	42.105	71.129	190.211	39.1193	1.35876	6.12023	0.00242717	0.013561
ENSMUSG00000027796	Smad9	5362	2.64169	4.75319	2.85696	8.09227	5.15607	13.0398	1.35806	2.63366	0.0018409	0.0109363
ENSMUSG00000020326	Ccng1	3992	156.811	152.618	136.104	366.767	263.846	510.639	1.3572	8.04748	1.17788e-05	0.00019196
ENSMUSG00000003873	Bax	863	160.351	147.901	129.313	304.311	599.232	217.031	1.35632	8.02069	0.000181337	0.00178802
ENSMUSG00000030615	Tmem126a	1243	25.2017	26.161	21.4038	47.1842	104.491	34.6023	1.35374	5.43215	0.000364463	0.00306927
ENSMUSG00000029161	Cgref1	1322	10.7781	8.40098	5.47974	20.4589	24.8941	17.7273	1.35362	3.87536	8.99218e-05	0.00101761
ENSMUSG00000023915	Tnfrsf21	3620	14.8463	17.0967	13.2544	31.6636	40.1206	43.7642	1.35272	4.74736	4.62579e-06	8.92423e-05
ENSMUSG00000032892	Rangrf	1300	2.95869	3.05825	5.62025	6.76431	16.1933	6.94602	1.35246	2.79445	0.0027863	0.0150625
ENSMUSG00000027438	Napb	7041	2.95869	3.64779	3.32531	10.2502	6.20339	8.86364	1.35223	2.57895	0.00028427	0.00253573
ENSMUSG00000040771	Oard1	1487	13.5783	16.2124	15.0342	42.7438	42.3764	29.446	1.35192	4.73486	5.69047e-06	0.000104713
ENSMUSG00000063320	1190007I07Rik	1469	3.85687	3.83203	2.57595	6.8888	15.3876	4.13352	1.3514	2.61303	0.00476169	0.0227357
ENSMUSG00000034880	Mrpl34	643	46.6523	48.1214	53.6265	93.6628	214.38	70.9091	1.35137	6.45764	0.000347697	0.00296373
ENSMUSG00000060636	Rpl35a	1977	34.6062	35.6305	31.4265	67.7261	140.342	51.6051	1.35118	5.91242	0.000154652	0.001569
ENSMUSG00000046334	Gm6195	359	3.2757	4.16364	2.95063	8.63176	11.7623	6.30682	1.35055	2.63894	0.0004436	0.00359491
ENSMUSG00000062328	Rpl17	768	3.32853	3.31618	2.29493	7.92628	11.2789	3.75	1.35006	2.41911	0.00267784	0.0146185
ENSMUSG00000029142	Mrpl33	5572	76.7675	73.656	59.762	200.066	243.785	91.9176	1.34944	6.95837	0.000116071	0.00125507
ENSMUSG00000019738	Polr2i	1503	29.3756	33.7513	43.5569	53.2015	177.159	41.5909	1.34845	5.97909	0.00308911	0.0163093
ENSMUSG00000063200	Nol7	1803	47.9203	49.89	42.2455	115.989	149.445	91.1932	1.34753	6.37201	3.42221e-06	6.86037e-05
ENSMUSG00000021520	Uqcrb	872	17.9635	18.3127	13.9101	56.8949	42.0542	28.7216	1.34668	4.89323	3.06567e-05	0.00041831
ENSMUSG00000029535	Triap1	1086	28.5831	24.7976	18.0785	55.1519	89.2644	37.4148	1.34568	5.40045	0.000116868	0.00126152
ENSMUSG00000022476	Polr3h	2508	36.7195	37.5465	34.143	70.299	124.873	80.1136	1.34307	5.99962	7.4945e-06	0.000132659
ENSMUSG00000092072	Gm4540	394	10.7781	11.2382	10.0228	23.3223	42.9404	15.1278	1.3403	4.2418	0.000385693	0.00319954
ENSMUSG00000097378	B230208H11Rik	1541	0.898175	0.700082	0.562025	2.07494	2.01409	1.40625	1.34	0.433034	0.0085806	0.0354091
ENSMUSG00000086567	Gm2830	384	6.18156	8.43783	5.57341	19.3385	23.2829	8.69318	1.33933	3.58006	0.000773813	0.00551925
ENSMUSG00000005150	Wdr83	2941	21.7675	16.6177	16.2987	46.2712	62.9201	29.2756	1.33887	5.0101	5.33412e-05	0.000662096
ENSMUSG00000051146	Camk2n2	1289	5.81172	6.07966	7.77467	7.71878	33.1922	9.03409	1.33727	3.53318	0.00699799	0.0304339
ENSMUSG00000026281	Dtymk	2845	97.1086	98.1957	100.275	198.779	371.317	176.847	1.3369	7.44107	3.8104e-05	0.000498005
ENSMUSG00000001305	Rrp15	3689	39.4669	39.1309	35.5012	113.582	97.9653	76.5767	1.3362	6.0684	2.01341e-06	4.42916e-05
ENSMUSG00000025591	Tma16	3797	7.55524	8.43783	11.662	23.9863	21.6716	24.1619	1.33618	4.02904	2.28994e-05	0.000328603
ENSMUSG00000030417	Pdcd5	2653	11.2008	11.8645	6.27594	29.6302	29.5668	15	1.33581	4.11365	0.000352016	0.0029909
ENSMUSG00000028017	Egf	4733	0.581172	0.663235	0.843037	2.19944	1.28902	1.74716	1.33344	0.398764	0.0111124	0.042852
ENSMUSG00000035595	1600002K03Rik	675	8.45341	8.87998	7.58733	20.6664	30.2113	12.1449	1.33343	3.87652	0.000289122	0.00256098
ENSMUSG00000000384	Tbrg4	3249	105.403	104.828	106.316	188.529	359.233	250.142	1.33336	7.53742	1.22667e-05	0.000199181
ENSMUSG00000024925	Rnaseh2c	1610	27.9491	27.598	27.7734	54.8614	123.746	31.6193	1.33329	5.61228	0.00115003	0.00752997
ENSMUSG00000051671	Coa6	760	12.2574	11.4592	7.77467	22.8244	44.3099	12.4432	1.33315	4.21078	0.00160596	0.00980716
ENSMUSG00000067870	Rpl31-ps8	810	77.4016	92.4476	69.9252	199.028	294.379	110.114	1.33104	7.1352	0.000141608	0.00146226
ENSMUSG00000087497	2810001G20Rik	1249	3.01153	3.61095	2.15443	9.21274	8.94255	4.0483	1.33067	2.38479	0.00211686	0.0122058
ENSMUSG00000026064	Ptp4a1	7131	5.44188	4.93742	3.18481	10.7482	10.5538	12.7841	1.32985	3.00389	0.000186256	0.0018217
ENSMUSG00000029177	Cenpa	2723	113.276	108.365	107.066	235.838	417.641	172.5	1.32883	7.58845	7.87721e-05	0.00091473
ENSMUSG00000022890	Atp5j	2589	81.2056	77.2669	71.705	137.984	345.215	94.9432	1.32796	7.0737	0.00108028	0.00716867
ENSMUSG00000044211	Gm7887	733	7.55524	7.29559	7.49366	18.467	24.4108	13.3807	1.3279	3.7163	7.68639e-05	0.000897169
ENSMUSG00000014226	Cacybp	2109	71.3785	79.8093	59.762	197.327	113.514	218.267	1.32701	6.94781	2.31044e-05	0.000330683
ENSMUSG00000081669	Npm3-ps1	527	25.3602	25.5714	19.1088	49.6741	79.0328	47.1307	1.32597	5.35813	1.79757e-05	0.000269858
ENSMUSG00000042549	Gm16516	1289	6.7099	6.00596	5.62025	8.96375	28.0361	9.20454	1.32567	3.42615	0.00303981	0.0161076
ENSMUSG00000003549	Ercc1	2664	71.5898	72.6243	95.4974	103.54	341.348	156.179	1.32556	7.13059	0.000715776	0.00521706
ENSMUSG00000063235	Ptpmt1	4078	37.1422	40.7153	34.8455	73.6189	137.522	71.6335	1.32553	6.04304	2.90836e-05	0.000400791
ENSMUSG00000038690	Atp5j2	1387	145.029	133.9	118.915	235.049	606.241	155.455	1.32462	7.86057	0.00161509	0.00984353
ENSMUSG00000084957	Bbip1	2484	18.3862	18.3495	16.205	39.3824	65.0953	28.3381	1.32412	4.95345	7.97144e-05	0.000924063
ENSMUSG00000074794	Arrdc3	6363	20.2354	23.9133	18.0785	44.4452	38.9928	72.3153	1.32408	5.18699	2.95737e-05	0.00040644
ENSMUSG00000038900	Rpl12	2471	22.0845	19.8602	16.205	27.3062	101.188	17.2159	1.32272	5.08481	0.00883877	0.0360998
ENSMUSG00000061315	Naca	7025	106.777	122.367	149.077	277.461	474.439	194.361	1.32258	7.78638	0.000126382	0.00133501
ENSMUSG00000021243	Fcf1	1108	27.0509	23.3238	29.1784	69.718	85.9613	43.4233	1.32249	5.53864	2.5079e-05	0.000354162
ENSMUSG00000043770	Gm12481	755	50.9318	52.1377	55.1253	70.133	287.209	38.5227	1.32236	6.52816	0.0133942	0.049203
ENSMUSG00000059775	Rps26-ps1	409	107.517	118.83	130.671	275.76	449.947	165.724	1.31969	7.70109	0.000166715	0.00167103
ENSMUSG00000078667	1700094D03Rik	3093	1.47935	2.80033	1.5924	4.93836	6.20339	3.70739	1.31829	1.81327	0.00237528	0.0133438
ENSMUSG00000038722	Bud31	1649	106.513	108.218	100.883	183.425	414.822	186.946	1.31432	7.51947	0.00013354	0.00139407
ENSMUSG00000084416	Rpl10a-ps1	1360	114.28	121.667	108.986	188.114	490.793	178.892	1.31379	7.64712	0.000515203	0.00403062
ENSMUSG00000031897	Psmb10	1262	26.0999	24.6134	22.1531	41.7063	109.889	29.7017	1.31277	5.40425	0.00158114	0.00967779
ENSMUSG00000049551	Fzd9	2292	0.951009	1.14224	1.5924	2.86342	3.46423	2.89773	1.31264	1.15154	0.00411196	0.0203552
ENSMUSG00000014504	Srp19	2394	41.4746	44.8421	41.4025	103.291	145.095	69.1193	1.31263	6.2141	2.7499e-05	0.000382662
ENSMUSG00000031568	Rwdd4a	3337	37.0365	36.0726	26.743	78.5988	94.0982	75.2983	1.31169	5.85879	3.415e-06	6.85622e-05
ENSMUSG00000055866	Per2	5814	3.01153	3.94257	2.85696	8.42426	6.28396	9.63068	1.31084	2.53334	0.000433794	0.00353047
ENSMUSG00000028064	Sema4a	6531	1.32085	0.92116	0.702531	1.70145	3.78649	1.91761	1.3099	0.81963	0.0129325	0.047943
ENSMUSG00000026511	Srp9	1602	28.3189	24.3186	20.0455	68.5146	67.1094	44.1477	1.30601	5.39695	1.45562e-05	0.000227223
ENSMUSG00000028187	Rpf1	1254	28.1604	31.2826	35.3607	72.1665	76.8576	85.3551	1.30557	5.77973	1.88676e-06	4.21312e-05
ENSMUSG00000004268	Emg1	1377	93.78	88.9841	91.2822	193.136	319.032	165.085	1.30475	7.30905	2.66498e-05	0.000373351
ENSMUSG00000008683	Rps15a	9620	43.2181	48.1951	38.5455	87.77	153.474	80.1136	1.30473	6.23358	3.33657e-05	0.000447483
ENSMUSG00000045777	Ifitm10	7362	1.63785	1.5844	1.17088	2.07494	5.9617	2.98295	1.30445	1.37695	0.00942754	0.0379464
ENSMUSG00000081661	Gm14450	239	12.6273	11.6803	6.65063	22.3264	41.7319	12.6136	1.30424	4.1658	0.00219728	0.012577
ENSMUSG00000016344	Ppdpf	1490	17.0125	14.2596	10.3506	25.4388	61.0672	16.4915	1.30381	4.59076	0.00245212	0.0136775
ENSMUSG00000082836	Gm13612	389	2.85303	2.13709	2.43544	5.64384	8.6203	4.17614	1.30342	2.12093	0.00165028	0.010009
ENSMUSG00000000167	Pih1d2	2882	2.06052	2.57925	1.35823	4.35738	7.49241	3.15341	1.30316	1.82279	0.004896	0.023239
ENSMUSG00000024844	Banf1	816	192.421	208.993	238.345	352.367	941.788	284.276	1.30261	8.53017	0.00128593	0.00821403
ENSMUSG00000023089	Ndufa5	1184	35.6628	37.915	37.1405	120.845	84.914	67.3295	1.30249	6.00108	1.17538e-05	0.000191787
ENSMUSG00000070883	Ccdc173	2549	1.42651	0.92116	1.4519	3.4444	2.6586	3.19602	1.30225	1.18229	0.00440944	0.0214769
ENSMUSG00000031736	4933436C20Rik	2233	4.22671	4.20049	3.98101	8.42426	15.3071	7.07386	1.30215	2.85417	0.000880581	0.00612546
ENSMUSG00000030041	M1ap	2076	2.37752	2.13709	2.90379	3.98389	10.7955	3.70739	1.30202	2.1131	0.00669689	0.0293962
ENSMUSG00000042233	2010015L04Rik	6018	1.47935	1.10539	1.07721	1.41096	3.78649	3.87784	1.30073	1.12439	0.0131841	0.0485785
ENSMUSG00000014633	Cmc2	2618	25.5716	28.4086	32.8784	61.2523	97.7236	55.2273	1.30048	5.64996	2.25732e-05	0.000326028
ENSMUSG00000080811	Gm14513	122	36.0327	29.1087	17.0012	69.6765	103.444	29.233	1.29948	5.56782	0.00197047	0.0115212
ENSMUSG00000022020	Naa16	6807	12.6801	13.4489	11.0532	33.946	21.0271	36.392	1.29893	4.42819	4.08488e-05	0.000527159
ENSMUSG00000032478	Nme6	2216	21.3977	19.5654	22.2	31.0826	81.2886	43.2955	1.29891	5.18923	0.00023068	0.00216563
ENSMUSG00000027203	Dut	2401	107.358	107.628	107.394	233.057	375.104	184.474	1.29742	7.53811	3.58787e-05	0.000473861
ENSMUSG00000024067	Dpy30	968	58.6984	67.8342	77.7936	114.371	281.489	106.406	1.29666	6.8798	0.000492787	0.00390104
ENSMUSG00000062510	Nsl1	3627	20.341	18.9391	12.224	39.1334	52.044	35.4972	1.29661	4.8946	3.59013e-05	0.000473861
ENSMUSG00000006715	Gmnn	1596	23.4582	24.3923	20.9823	68.0581	56.7167	44.1051	1.29443	5.31076	8.27609e-06	0.000144598
ENSMUSG00000048921	Zfp689	2963	4.59654	6.33758	6.51012	7.96777	26.1026	8.99148	1.29407	3.33361	0.00444657	0.0216025
ENSMUSG00000021290	2010107E04Rik	361	64.6686	64.4075	59.9025	171.847	193.514	98.054	1.29355	6.76525	2.75917e-05	0.00038355
ENSMUSG00000036223	Ska1	2662	17.2767	18.8654	16.6266	38.0959	53.897	37.5426	1.29314	4.92753	9.74719e-06	0.000165318
ENSMUSG00000031671	Setd6	1718	14.1066	14.6649	11.8494	30.2111	40.4429	29.0199	1.29232	4.55053	1.4296e-05	0.00022474
ENSMUSG00000089847	Timm10b	2575	10.0384	11.275	9.1329	20.5834	41.0874	13.125	1.2913	4.13346	0.00118475	0.00770058
ENSMUSG00000040302	Rbm48	3096	5.07205	4.67949	3.13797	9.54473	10.5538	11.4205	1.2889	2.90208	0.000279079	0.00250364
ENSMUSG00000022805	Maats1	4516	0.898175	2.10025	1.92025	4.02539	3.78649	4.30398	1.28864	1.54918	0.00351818	0.0180318
ENSMUSG00000096917	2500002B13Rik	2615	1.37368	1.25278	1.54557	3.4444	4.26987	2.55682	1.28858	1.3022	0.00420569	0.0206962
ENSMUSG00000018189	Uchl5	1840	35.293	39.094	29.6468	105.117	46.2435	102.486	1.28782	5.90126	0.000126568	0.00133501
ENSMUSG00000039903	Eva1c	3793	13.9481	13.5963	11.1	22.6584	46.8074	25.142	1.28775	4.47463	0.000170408	0.00169789
ENSMUSG00000078651	Aoc2	4135	1.58501	2.6161	1.31139	3.77639	4.51156	5.28409	1.28724	1.70593	0.00282876	0.0152423
ENSMUSG00000028549	Itgb3bp	6295	5.33622	5.41642	4.30886	11.5367	16.9989	8.39489	1.28646	3.12171	0.000502035	0.00394845
ENSMUSG00000061360	Phf5a	1138	89.1307	97.3482	97.9796	231.563	288.981	172.884	1.28509	7.34898	1.06309e-05	0.000176489
ENSMUSG00000097052	Snhg7	1529	5.12488	4.34788	2.52911	9.58623	15.1459	4.64489	1.28383	2.79085	0.00557279	0.0256607
ENSMUSG00000016252	Atp5e	727	170.178	174.431	170.949	328.173	769.785	156.989	1.28311	8.20491	0.00371726	0.0188206
ENSMUSG00000080979	Gm13675	528	2.48319	2.83717	1.96709	5.80984	9.58706	2.5142	1.28206	2.07915	0.00869871	0.0356588
ENSMUSG00000018239	Zcchc10	1386	9.03458	9.87484	9.83543	28.1777	18.9324	22.7131	1.28167	4.04619	3.60671e-05	0.000475109
ENSMUSG00000048007	Timm8a1	1419	1.79635	1.47386	1.17088	4.81386	2.90029	3.02557	1.28077	1.39088	0.00446146	0.021659
ENSMUSG00000053173	Rpl18-ps2	1080	19.4957	16.7651	13.7228	31.7051	70.332	19.6023	1.28016	4.83804	0.0018561	0.0109972
ENSMUSG00000080776	Gm12174	812	26.9453	26.382	22.8557	49.7571	81.6109	53.8636	1.28002	5.44655	1.8107e-05	0.000270913
ENSMUSG00000084067	Gm14269	305	5.44188	6.37443	4.21519	11.9932	18.8519	8.30966	1.2797	3.20662	0.000931195	0.00637584
ENSMUSG00000054836	Elp6	2047	12.0989	13.4121	9.08607	24.2768	36.3342	23.608	1.27955	4.31091	6.5972e-05	0.000788057
ENSMUSG00000058064	Gm10036	536	4.64938	3.0951	5.38607	10.1257	16.7572	5.11364	1.27931	2.91448	0.00444042	0.0215928
ENSMUSG00000046756	Mrps7	2068	85.6965	88.1366	84.2569	165.124	289.545	171.477	1.27801	7.20364	2.5331e-05	0.000357342
ENSMUSG00000001131	Timp1	985	483.852	484.199	572.891	852.178	1749.2	1135.61	1.27797	9.78084	6.80553e-05	0.00081004
ENSMUSG00000031954	Cfdp1	1208	82.2623	91.9318	82.4303	251.192	187.471	183.494	1.27763	7.19522	5.20056e-06	9.76459e-05
ENSMUSG00000049916	2610318N02Rik	1257	1.79635	1.73178	1.82658	2.32393	7.97579	2.85511	1.27487	1.62967	0.0132405	0.0487592
ENSMUSG00000087249	Gm16062	769	0.68684	1.36332	1.07721	3.15391	2.81972	1.70455	1.27476	0.909675	0.0104807	0.0409132
ENSMUSG00000029430	Ran	2716	296.503	296.319	285.462	535.127	1058.28	531.179	1.27423	8.96723	9.98839e-05	0.0011152
ENSMUSG00000024346	Pfdn1	1073	62.6609	61.7177	57.3265	120.679	218.569	100.44	1.27395	6.69471	8.57108e-05	0.000978262
ENSMUSG00000070003	Ssbp4	1457	70.6917	61.8651	75.124	88.8905	324.268	89.1477	1.27341	6.88638	0.00380031	0.0191589
ENSMUSG00000052446	Zfp961	3998	8.87608	11.4961	9.97594	25.3558	18.7713	29.1903	1.27316	4.11899	5.65207e-05	0.000694449
ENSMUSG00000036376	Abt1	1275	26.4697	28.4823	25.3848	55.1104	95.4678	43.8494	1.27292	5.51789	9.31039e-05	0.00105006
ENSMUSG00000030611	Mrps11	2276	27.7378	29.5877	31.6607	47.8896	121.731	45.6392	1.27233	5.66419	0.00063607	0.00473713
ENSMUSG00000054766	Set	4057	64.8799	68.608	50.8164	164.958	132.446	147.741	1.27224	6.71415	5.06947e-06	9.5724e-05
ENSMUSG00000034883	Lrr1	1497	5.38905	6.85343	6.22911	14.6076	15.7099	14.4034	1.27188	3.40638	6.83733e-05	0.000812375
ENSMUSG00000021707	Dhfr	5284	43.7992	42.5945	35.8759	99.4727	91.4396	104.105	1.27087	6.12158	2.93173e-06	6.0313e-05
ENSMUSG00000020116	Pno1	1711	56.7964	63.0811	56.4835	120.139	163.463	141.989	1.27033	6.64937	4.3572e-06	8.455e-05
ENSMUSG00000020492	Ska2	3320	28.7416	30.951	24.4949	78.5988	53.2525	71.1222	1.2702	5.58362	9.83335e-06	0.000165935
ENSMUSG00000089782	Gm3531	488	105.509	120.893	119.383	217.163	392.103	224.361	1.26901	7.61912	4.31592e-05	0.000551635
ENSMUSG00000081389	Gm13368	426	2.48319	3.79518	4.07468	8.17527	9.58706	7.32955	1.26862	2.5783	0.000604212	0.00453962
ENSMUSG00000017716	Birc5	3530	107.358	117.061	134.792	280.076	376.312	208.764	1.26775	7.67315	2.91115e-05	0.000400791
ENSMUSG00000021714	Cenpk	1818	5.12488	4.93742	5.10506	15.3546	7.81466	13.2102	1.2675	3.1208	0.000475075	0.00378103
ENSMUSG00000030291	Med21	2170	37.512	43.4419	35.267	88.3095	115.206	76.321	1.26646	6.0457	9.18336e-06	0.000157559
ENSMUSG00000048481	Mypop	2207	13.2085	15.107	17.1886	24.0278	63.4841	22.2443	1.26627	4.69359	0.00140133	0.00877046
ENSMUSG00000056271	Lman1l	1672	1.74352	2.91087	2.29493	4.77236	7.7341	4.43182	1.26626	2.01083	0.00223722	0.0127563
ENSMUSG00000029600	1110008J03Rik	2827	13.5255	12.8226	14.238	17.4295	66.2232	14.233	1.26619	4.52659	0.0085037	0.0351404
ENSMUSG00000027236	Eif3j1	5894	1.90202	4.05311	4.16835	8.92225	7.41185	8.09659	1.26571	2.54775	0.00147448	0.00915097
ENSMUSG00000011254	Thg1l	2996	32.1758	31.0247	26.2278	59.4263	99.0931	56.3778	1.26318	5.66547	3.76649e-05	0.000493717
ENSMUSG00000038253	Hoxa5	1875	2.06052	2.32132	2.34177	5.97583	5.88114	4.34659	1.26227	1.96038	0.000978067	0.00663543
ENSMUSG00000030641	4632434I11Rik	3343	10.6196	12.3804	9.46075	25.5218	17.4823	34.7727	1.26225	4.20785	0.000166363	0.00167002
ENSMUSG00000022587	Ly6e	2561	834.14	900.084	1088.88	1896.99	3005.26	1869.25	1.26215	10.6431	3.79229e-05	0.000496612
ENSMUSG00000029623	Pdap1	3486	149.467	155.529	149.171	363.405	482.253	243.366	1.26145	8.00696	4.64822e-05	0.000587907
ENSMUSG00000001403	Ube2c	2770	158.607	169.236	202.376	312.32	704.77	254.062	1.26114	8.22994	0.00069519	0.00509768
ENSMUSG00000019362	D8Ertd738e	656	99.6974	94.7321	90.6733	182.761	383.402	117.273	1.26074	7.33472	0.000943039	0.006447
ENSMUSG00000091786	Gm8425	768	1.32085	1.28962	0.843037	3.11241	2.90029	2.30114	1.26017	1.0273	0.00656674	0.0290064
ENSMUSG00000030680	Pagr1a	4402	15.269	15.5123	13.0202	28.8832	58.8114	17.429	1.25931	4.63384	0.00150611	0.00930396
ENSMUSG00000021631	Mrps36-ps1	624	2.00769	1.73178	1.49873	2.73892	7.41185	2.55682	1.25789	1.58824	0.0128537	0.0477042
ENSMUSG00000090110	Mtcp1	1499	1.79635	1.14224	1.82658	3.94239	4.43099	3.02557	1.25698	1.46268	0.00392381	0.0195985
ENSMUSG00000029422	Rsrc2	5788	41.8972	39.4625	37	96.2358	96.4345	90.1278	1.25647	6.06457	2.50644e-06	5.26194e-05
ENSMUSG00000006720	Zfp184	3405	3.06436	3.46356	5.05822	6.22482	12.1651	9.375	1.25344	2.72349	0.00158532	0.00969446
ENSMUSG00000034437	Gm9761	341	33.3381	29.256	14.1443	66.2736	65.9815	50.7102	1.25314	5.43791	0.000217832	0.0020698
ENSMUSG00000023284	Zfp605	3490	2.80019	3.42672	2.34177	7.0133	5.47832	7.92614	1.2528	2.30043	0.000944754	0.00645089
ENSMUSG00000022842	Ece2	6396	19.7599	16.0282	15.3152	30.3356	58.1669	33.4517	1.25248	4.85155	0.000124348	0.00132122
ENSMUSG00000024007	Ppil1	2657	47.6561	50.9586	49.4113	102.502	156.132	94.2614	1.25234	6.38417	1.87893e-05	0.000280179
ENSMUSG00000030188	Magohb	1928	15.1633	16.6914	12.6924	50.9606	24.3302	30.6818	1.25164	4.65494	0.000190519	0.00185795
ENSMUSG00000007207	Stx1a	2705	10.8838	10.2801	11.4747	18.7575	42.1347	17.0455	1.25097	4.20485	0.000850638	0.00594644
ENSMUSG00000028066	Pmf1	987	65.7781	71.4083	84.2569	145.121	285.517	95.7102	1.2483	6.96164	0.00071781	0.00522505
ENSMUSG00000000295	Hddc2	2549	29.3228	33.1618	29.2721	87.4795	73.2323	57.2727	1.24787	5.69202	1.19286e-05	0.000194164
ENSMUSG00000024414	Mrpl27	1045	8.98175	8.7326	7.39999	21.0399	27.3916	11.3778	1.24756	3.82702	0.000644872	0.0047893
ENSMUSG00000069682	Gm10275	633	128.967	124.43	121.725	207.868	550.974	131.506	1.24655	7.72039	0.0035533	0.0181839
ENSMUSG00000057924	Gm10033	652	0.792507	0.884314	0.655695	1.61845	2.25578	1.74716	1.24599	0.480898	0.0120734	0.0454664
ENSMUSG00000018821	Avpi1	1232	93.9914	88.3208	79.4328	142.88	378.89	99.0341	1.24532	7.20045	0.00280672	0.0151545
ENSMUSG00000024240	Epc1	5812	23.9337	23.9502	21.8721	50.7946	63.4035	51.3068	1.24529	5.29529	7.73545e-06	0.000136404
ENSMUSG00000045248	Med26	3037	14.7406	15.4755	18.4531	24.9408	59.617	31.0227	1.24441	4.77576	0.000415291	0.00340483
ENSMUSG00000014075	Tctex1d2	2562	8.13641	8.1799	5.85442	19.1725	20.866	12.6136	1.24437	3.64702	0.000260043	0.00236792
ENSMUSG00000090553	Snrpe	1329	39.5197	34.3409	25.1506	110.885	67.8345	55.6534	1.2436	5.79832	0.000142208	0.00146732
ENSMUSG00000021040	Slirp	2811	34.8175	41.2311	30.2088	91.2559	90.5534	69.5881	1.24154	5.89908	1.07136e-05	0.000177445
ENSMUSG00000032184	Lysmd2	1197	9.72142	10.7223	6.8848	19.5044	30.1308	15.2131	1.24142	3.94486	0.00044449	0.00359994
ENSMUSG00000081413	Gm14088	268	5.75889	7.36928	4.35569	13.4041	21.4299	6.73295	1.24115	3.30276	0.00379461	0.0191396
ENSMUSG00000032308	Ulk3	2810	7.44957	7.36928	7.02531	14.0681	22.6384	15.0852	1.24038	3.62255	0.000178778	0.00176801
ENSMUSG00000026087	Mrpl30	2013	72.6993	67.3552	68.9417	112.379	260.22	121.236	1.23972	6.87223	0.000284935	0.00253909
ENSMUSG00000023919	Cenpq	2594	12.6273	12.6383	13.1139	30.2111	29.164	31.1932	1.23868	4.43083	1.33866e-05	0.000214186
ENSMUSG00000005354	Txn2	4387	250.485	255.198	257.782	397.351	896.108	508.295	1.23855	8.73998	0.000183608	0.0018064
ENSMUSG00000022884	Eif4a2	4742	79.2507	75.6088	67.3493	222.143	128.338	173.565	1.23821	6.95972	2.72619e-05	0.000379758
ENSMUSG00000022362	9130401M01Rik	1984	64.7743	58.6226	55.1253	101.382	207.209	112.756	1.23802	6.64388	0.000116083	0.00125507
ENSMUSG00000030493	C230052I12Rik	2498	16.3257	15.7334	17.7974	28.9247	49.6271	39.2045	1.23787	4.80641	4.58355e-05	0.000580279
ENSMUSG00000030844	Rgs10	1860	4.33237	4.34788	4.87088	10.2087	12.3262	9.50284	1.2371	2.93715	0.000264082	0.00239862
ENSMUSG00000031562	Dctd	3133	28.1076	29.6245	30.7709	55.8159	81.1275	71.804	1.23688	5.63221	1.12501e-05	0.000184471
ENSMUSG00000004100	Ppan	2474	61.8156	65.0339	70.4404	103.955	256.917	104.403	1.2368	6.78704	0.000589153	0.00445996
ENSMUSG00000030584	Dpf1	3653	7.23823	7.25874	6.36961	14.5246	22.4772	12.358	1.23625	3.55385	0.000333428	0.00286525
ENSMUSG00000019774	Mtrf1l	3447	6.28723	8.03252	6.65063	19.7949	11.0372	18.4943	1.23609	3.56366	0.000347963	0.00296403
ENSMUSG00000031807	Pgls	2786	144.131	139.685	165.001	208.864	658.124	190.099	1.2355	7.97136	0.0033876	0.0175447
ENSMUSG00000063412	Gm10131	593	4.54371	5.74804	3.18481	9.83522	14.3403	7.75568	1.23491	2.92867	0.00147853	0.00917127
ENSMUSG00000049957	Ccdc137	2271	33.4966	30.472	20.6544	63.5762	64.7731	70.6534	1.23369	5.56517	2.27346e-05	0.000327294
ENSMUSG00000049960	Mrps16	563	50.245	45.579	49.5987	90.9239	180.382	70.6534	1.23243	6.34418	0.000357221	0.00303126
ENSMUSG00000027208	Fgf7	3244	10.0384	12.3435	4.77721	27.8457	19.013	16.9602	1.23145	3.93086	0.00145184	0.00903573
ENSMUSG00000060419	Rps16-ps2	991	51.4601	53.3536	47.3037	97.2317	190.291	69.8437	1.23101	6.40815	0.000494765	0.00391176
ENSMUSG00000029404	Arl6ip4	1578	61.6042	59.3227	57.6544	120.181	219.375	79.3892	1.22924	6.63811	0.000463749	0.00372388
ENSMUSG00000059070	Rpl18	3751	127.435	105.639	89.3619	190.563	431.418	133.849	1.22857	7.48953	0.00170592	0.0102718
ENSMUSG00000039680	Mrps6	1049	75.975	74.2455	68.848	143.876	241.852	127.884	1.22856	6.93244	6.84856e-05	0.000812985
ENSMUSG00000038539	Atf5	1988	195.327	199.302	222.14	346.806	855.424	242.898	1.22811	8.42477	0.00232834	0.013141
ENSMUSG00000033350	Chst2	6237	54.1018	57.9226	45.7113	112.794	151.218	105.384	1.22682	6.45789	1.68719e-05	0.000256757
ENSMUSG00000051557	Pusl1	2321	12.0989	13.2279	12.9266	22.5339	43.4237	23.821	1.22639	4.41742	0.000217786	0.0020698
ENSMUSG00000030335	Mrpl51	3397	34.5533	35.4831	29.9278	69.718	122.537	41.7187	1.22516	5.7989	0.000666762	0.0049299
ENSMUSG00000032012	Pvrl1	5048	14.1595	14.8123	14.238	28.0117	37.3815	35.7102	1.22478	4.59187	2.31932e-05	0.000330683
ENSMUSG00000020415	Pttg1	1519	87.6513	97.8641	113.763	224.343	347.309	127.841	1.22429	7.37926	0.000476667	0.0037913
ENSMUSG00000031226	Pbdc1	4842	57.1662	63.0442	62.1974	152.591	169.425	104.233	1.22393	6.6653	2.28338e-05	0.000328015
ENSMUSG00000096965	3300005D01Rik	1437	30.2738	34.7462	32.4569	66.1076	99.4154	62.429	1.22391	5.76239	2.76951e-05	0.000384587
ENSMUSG00000041203	2310036O22Rik	888	127.277	129.184	129.5	254.595	478.145	168.75	1.22341	7.74543	0.000622488	0.00464896
ENSMUSG00000021377	Dek	4375	74.0202	75.9405	72.8759	206.83	101.107	212.088	1.22313	6.95333	0.000134834	0.00140648
ENSMUSG00000027679	Dnajc19	3992	4.75504	5.67435	7.30632	12.4081	21.0271	8.18182	1.22293	3.31024	0.00223215	0.0127358
ENSMUSG00000075040	Zfp408	6776	20.5524	18.2021	18.4063	34.1535	67.6734	31.7898	1.22229	4.99172	0.000281518	0.00251874
ENSMUSG00000091952	Gm17709	1433	3.1172	2.72663	2.85696	4.52337	7.00903	8.77841	1.22175	2.29477	0.00200874	0.0116835
ENSMUSG00000021764	Ndufs4	1529	51.7771	55.7486	38.4519	152.716	99.0931	88.2954	1.2203	6.34166	7.13143e-05	0.000841319
ENSMUSG00000051255	Gm6563	868	34.1307	39.1309	37.6088	112.171	69.5263	76.5341	1.22015	5.94512	2.77821e-05	0.000384993
ENSMUSG00000083716	Gm13436	1183	45.5956	53.0588	72.7822	78.8478	229.606	91.0653	1.21952	6.57227	0.00192489	0.0113026
ENSMUSG00000000301	Pemt	2127	7.87224	7.51667	8.85189	13.2381	30.6947	12.7415	1.21903	3.75481	0.00165835	0.0100489
ENSMUSG00000021607	Mrpl36	897	44.6446	43.9946	46.648	73.3699	183.121	58.2528	1.21679	6.22888	0.00161296	0.00983641
ENSMUSG00000035769	Xylb	3841	4.54371	3.64779	4.07468	7.38679	11.6817	9.50284	1.21586	2.77803	0.000737571	0.00532642
ENSMUSG00000045107	Saysd1	2292	7.81941	7.2219	6.60379	13.6531	27.5527	9.20454	1.21309	3.58765	0.0027539	0.0149237
ENSMUSG00000021951	N6amt2	831	41.4217	44.6578	40.8405	81.6282	147.754	65.071	1.21264	6.13447	0.00022651	0.002134
ENSMUSG00000063714	1700011J10Rik	968	3.17003	3.42672	1.92025	5.80984	11.0372	3.06818	1.2111	2.25082	0.0129669	0.0480037
ENSMUSG00000078572	1810043H04Rik	777	12.3103	11.3118	12.3177	18.716	53.1719	11.5483	1.21071	4.31325	0.00832663	0.0345479
ENSMUSG00000030346	Rad51ap1	3960	23.0884	22.4395	17.6569	47.5577	49.1438	49.517	1.21015	5.12818	1.4975e-05	0.00023186
ENSMUSG00000037740	Mrps26	4355	68.4726	66.1762	65.4759	121.758	239.515	101.676	1.20906	6.78829	0.000318313	0.00276533
ENSMUSG00000023505	Cdca3	2774	65.3554	69.7134	83.2265	144.582	247.652	112.372	1.2081	6.913	0.000224516	0.00211994
ENSMUSG00000035674	Ndufa3	881	38.4102	53.98	55.3594	77.6858	206.807	56.5057	1.20523	6.34787	0.0038724	0.0194071
ENSMUSG00000014873	Surf2	2473	43.1124	51.0691	49.8329	87.0645	144.773	100.398	1.20482	6.3114	3.88173e-05	0.000505839
ENSMUSG00000037001	Zfp39	3885	4.96638	6.33758	5.90126	10.9142	13.1319	15.6818	1.20458	3.25795	0.000322367	0.00279353
ENSMUSG00000040658	Dnph1	1102	41.2104	38.2097	39.2012	87.9775	120.765	64.6875	1.20376	6.03083	5.90307e-05	0.000719203
ENSMUSG00000064063	BC048507	597	16.5898	16.6914	19.6709	21.9944	79.7579	20.3693	1.20226	4.86579	0.00811069	0.0339158
ENSMUSG00000021760	Gpx8	1013	116.657	133.347	125.378	290.367	327.088	245.838	1.20121	7.69005	1.47022e-05	0.000228839
ENSMUSG00000023027	Atf1	1692	20.4995	22.3658	17.7038	45.3167	53.7359	40.3551	1.20093	5.0613	2.67116e-05	0.000373654
ENSMUSG00000066042	Med18	2153	7.39674	7.25874	5.57341	13.0721	18.1268	15.3835	1.19974	3.48469	0.000256344	0.00234064
ENSMUSG00000022674	Ube2v2	5308	3.01153	3.35302	2.2481	7.55279	4.1893	7.96875	1.1997	2.27194	0.00308547	0.0162965
ENSMUSG00000036615	Rfxap	2591	18.0163	19.6023	17.938	30.8336	72.9906	24.0341	1.19908	4.9342	0.00189427	0.0111638
ENSMUSG00000030057	Cnbp	3507	370.999	371.264	267.664	909.364	688.899	719.531	1.19852	9.11558	4.07873e-05	0.000526875
ENSMUSG00000031982	Arv1	1159	6.76273	5.34273	5.94809	10.4992	20.866	10.2273	1.19781	3.3171	0.00148947	0.00921396
ENSMUSG00000027937	Jtb	1536	37.9875	37.6202	28.8974	69.054	128.66	42.2727	1.19774	5.8437	0.00121848	0.00789288
ENSMUSG00000003198	Zfp959	1616	1.69068	3.24248	2.81012	6.68131	6.12283	5.07102	1.19705	2.12087	0.0027335	0.0148579
ENSMUSG00000062345	Serpinb2	2337	15.269	18.8285	17.5633	36.021	14.8237	67.4574	1.19694	4.83102	0.00553993	0.0255723
ENSMUSG00000014313	Cox6c	1590	96.7387	92.0055	76.2949	235.589	266.665	105.426	1.19672	7.18483	0.000527267	0.00410093
ENSMUSG00000054321	Taf4b	5134	6.7099	7.51667	7.5405	13.7776	10.7149	25.2699	1.19566	3.58854	0.00141224	0.0088346
ENSMUSG00000001627	Ifrd1	5303	117.925	124.062	102.054	303.896	197.3	286.705	1.19564	7.56038	3.68677e-05	0.00048422
ENSMUSG00000021774	Ube2e1	4450	28.0548	29.6245	26.8835	64.8212	69.0429	59.9148	1.19559	5.53785	1.04999e-05	0.000174749
ENSMUSG00000024486	Hbegf	2367	33.1268	34.7462	37.7025	63.7007	83.2221	94.8579	1.19508	5.85705	2.18984e-05	0.000318996
ENSMUSG00000048100	Taf13	2839	9.77426	10.317	8.71138	26.8082	22.7995	16.3636	1.19435	3.98805	0.000196895	0.00190895
ENSMUSG00000050891	Tatdn1	1354	9.56292	8.87998	10.0696	28.0117	18.6102	18.5369	1.19415	3.9727	0.000187433	0.00183053
ENSMUSG00000003955	Fam162a	630	63.9289	70.6346	63.6493	167.946	163.947	121.747	1.19412	6.76432	1.69653e-05	0.00025759
ENSMUSG00000047905	Gm8566	464	34.3948	37.8413	32.0822	73.2869	120.201	45.0426	1.19145	5.83707	0.000532002	0.00412812
ENSMUSG00000019303	Psmc3ip	2136	17.6465	16.0282	12.6924	36.2285	45.1156	24.6307	1.19043	4.66886	0.000196778	0.00190895
ENSMUSG00000057841	Rpl32	513	177.786	178.926	147.157	329.833	591.82	228.452	1.1903	8.10686	0.000637504	0.00474515
ENSMUSG00000006717	Acot13	718	16.8012	17.9074	15.5493	30.0866	61.9534	22.8835	1.18958	4.78369	0.00117811	0.00766114
ENSMUSG00000047260	Emc6	1828	47.7089	47.5687	47.0696	70.9215	195.85	57.9972	1.18866	6.28253	0.0030786	0.0162731
ENSMUSG00000071568	Gm5874	506	6.65706	6.48497	4.87088	12.6571	22.7189	5.79545	1.18539	3.30432	0.00808181	0.0338569
ENSMUSG00000067847	Romo1	627	41.3161	40.7153	37.3746	74.2414	165.8	31.6619	1.18482	6.02627	0.00795299	0.0334969
ENSMUSG00000043866	Taf10	4747	50.4563	49.2637	49.786	67.1036	212.285	60.767	1.18473	6.35043	0.00452582	0.0218759
ENSMUSG00000068523	Gng5	2865	30.2738	32.7933	44.0253	40.2539	166.041	37.3722	1.18441	5.86862	0.0133567	0.0491059
ENSMUSG00000046675	Tmem251	3367	9.45725	12.4541	8.19619	20.7494	30.0502	17.8551	1.18384	4.04509	0.000398304	0.00328576
ENSMUSG00000025532	Crcp	1637	36.0855	38.1729	35.1734	65.4436	124.148	59.1903	1.1831	5.90031	0.000244394	0.00225938
ENSMUSG00000045464	2810002D19Rik	2038	1.47935	2.21078	2.01392	5.43635	4.02818	3.53693	1.18302	1.68034	0.00405332	0.0201022
ENSMUSG00000036882	Arhgap33	4259	2.80019	5.26904	4.16835	7.42829	14.0181	6.60511	1.18285	2.75509	0.00454694	0.0219303
ENSMUSG00000028982	Slc25a33	1880	10.4611	9.94853	8.75822	18.799	30.3725	17.2159	1.18211	3.99679	0.000376141	0.00313592
ENSMUSG00000051495	Irf2bp2	5078	64.9328	62.6757	51.7531	109.515	206.484	91.1079	1.18155	6.61126	0.00040136	0.00330687
ENSMUSG00000071076	Jund	2877	287.522	272.332	343.444	379.797	1369.02	299.361	1.18088	8.94217	0.0113927	0.0436181
ENSMUSG00000031388	Naa10	4443	35.293	33.5671	30.443	59.6753	108.6	57.017	1.1802	5.75831	0.000174612	0.00173325
ENSMUSG00000026429	Ube2t	1777	7.5024	8.95368	8.89872	20.0024	20.4631	17.0881	1.18007	3.79579	0.000125312	0.00132869
ENSMUSG00000075227	Znhit2	1278	33.0211	29.8824	36.7189	42.2043	139.778	44.0199	1.18001	5.76176	0.00457286	0.0220393
ENSMUSG00000043421	Hilpda	1100	13.9481	12.1593	12.6456	28.1362	38.5899	21.0511	1.17687	4.40128	0.000209399	0.00200539
ENSMUSG00000084304	Gm6142	324	8.24208	6.30074	5.99493	19.8364	17.4823	9.11932	1.17629	3.48857	0.0015749	0.00965288
ENSMUSG00000003429	Rps11	597	307.916	302.141	318.246	410.797	1257.03	428.736	1.17516	8.97767	0.00339506	0.0175765
ENSMUSG00000086370	Ftx	8653	6.18156	6.1902	3.98101	11.1632	13.1319	12.6989	1.17503	3.16369	0.000601929	0.00453351
ENSMUSG00000041506	Rrp9	2774	56.5322	62.0494	49.8797	97.3977	175.87	107.386	1.17498	6.51657	0.000118153	0.0012723
ENSMUSG00000035125	Gcfc2	7325	10.3026	8.91683	7.25949	14.6491	25.8609	19.3892	1.17422	3.85216	0.000484481	0.00384441
ENSMUSG00000066613	Zfp932	3378	2.95869	2.43186	1.17088	5.89283	3.46423	5.36932	1.1734	1.86752	0.00991871	0.0393414
ENSMUSG00000060777	Gm10087	661	1.58501	1.69493	2.01392	3.73489	3.5448	4.64489	1.17276	1.5641	0.00403608	0.0200391
ENSMUSG00000061650	Med9	1918	39.1499	41.3417	44.681	55.3179	170.311	56.6761	1.17176	6.08547	0.00342411	0.0176652
ENSMUSG00000020107	Anapc16	4118	71.6427	73.5086	64.7733	136.158	230.17	106.449	1.17043	6.83051	0.000257264	0.00234742
ENSMUSG00000039244	E130309D02Rik	5429	44.6974	50.369	54.0949	63.0367	188.358	84.6307	1.17035	6.33754	0.00168678	0.0101795
ENSMUSG00000000581	C1d	4056	23.4582	28.3349	14.6126	55.0274	55.8305	38.6506	1.16931	5.17198	0.000280791	0.00251392
ENSMUSG00000021598	Med10	858	45.9654	45.0632	44.7746	90.3429	136.313	78.9205	1.16893	6.2017	7.55457e-05	0.000884197
ENSMUSG00000086965	Gm16314	862	2.21902	1.87917	2.43544	3.6934	5.80057	5.24148	1.16761	1.85053	0.00346495	0.0178138
ENSMUSG00000038552	Fndc4	2604	22.6657	21.4078	20.7949	29.3397	81.9331	34.7301	1.16759	5.1355	0.00177884	0.0106387
ENSMUSG00000023020	Cox14	721	50.9846	53.0957	44.681	78.0593	204.067	52.2869	1.16736	6.33129	0.00506613	0.0238477
ENSMUSG00000063882	Uqcrh	1439	95.4179	105.86	83.7417	208.283	325.718	106.406	1.16734	7.26923	0.00139488	0.00873424
ENSMUSG00000005413	Hmox1	2286	124.001	116.287	115.683	219.114	374.782	205.824	1.16729	7.58982	0.000146109	0.00149714
ENSMUSG00000080875	Gm7332	700	81.2584	67.8711	60.3708	103.54	303.402	63.7926	1.16718	6.82466	0.00989012	0.0392747
ENSMUSG00000031917	Nip7	3026	58.0115	54.8643	45.1962	113.499	139.133	101.591	1.16352	6.41682	3.38722e-05	0.000452909
ENSMUSG00000071654	AI462493	827	6.8684	7.99567	11.3342	14.8981	36.0925	7.92614	1.16339	3.82595	0.0135808	0.0497653
ENSMUSG00000083854	Dnajc19-ps	827	15.0048	13.5595	11.2405	28.1777	44.0683	17.0881	1.16286	4.42968	0.0012606	0.00809026
ENSMUSG00000029014	Dnajc2	4795	49.1883	54.1642	48.381	133.834	76.2131	129.418	1.16236	6.35709	9.76368e-05	0.00109286
ENSMUSG00000081999	Gm13461	660	103.184	90.2737	75.4518	193.924	254.097	153.878	1.16202	7.18171	9.24646e-05	0.00104461
ENSMUSG00000089944	Gm8292	622	50.7733	48.0477	29.5063	117.317	131.077	38.9062	1.16201	6.11499	0.00412641	0.0203738
ENSMUSG00000060288	Ppih	2054	4.80788	3.79518	2.52911	9.29574	8.29804	7.28693	1.16099	2.60348	0.00217207	0.0124541
ENSMUSG00000029918	Mrps33	1585	4.96638	3.83203	2.66962	8.83925	10.151	6.69034	1.16001	2.64386	0.00250523	0.013875
ENSMUSG00000013701	Timm23	2230	1.37368	2.94771	2.48228	2.94642	6.76734	5.66761	1.15928	1.90842	0.0117601	0.0446074
ENSMUSG00000033439	Trmt13	4868	6.65706	5.26904	4.91772	13.9021	11.1178	12.4858	1.15807	3.1926	0.000523438	0.00407829
ENSMUSG00000001436	Slc19a1	4637	31.0663	30.9878	32.1291	47.3087	81.6914	81.2642	1.1578	5.66671	0.000107593	0.00118062
ENSMUSG00000027387	Zc3h8	1615	5.97022	6.41128	3.55949	11.7442	9.90931	13.892	1.1575	3.11657	0.00135432	0.00855257
ENSMUSG00000003444	Med29	1277	6.65706	8.36414	9.9291	10.7482	34.4812	10.696	1.1573	3.7522	0.00989983	0.0393016
ENSMUSG00000037531	Mrpl47	3554	23.3526	23.8028	17.3759	52.2055	38.8316	52.6705	1.15586	5.12102	7.78342e-05	0.000905417
ENSMUSG00000044763	Trmt10c	3000	15.2161	18.9759	15.6899	39.1334	30.0502	41.9318	1.15583	4.75103	8.56519e-05	0.000978262
ENSMUSG00000020803	Txndc17	1473	98.2181	110.76	123.599	249.491	327.007	164.659	1.15565	7.4838	0.000204534	0.0019687
ENSMUSG00000053553	3110082I17Rik	1424	29.7983	28.2244	30.162	54.9444	99.5765	42.1023	1.1549	5.56957	0.000548575	0.0042272
ENSMUSG00000026814	Eng	3910	3.9097	2.98456	3.46582	5.85133	13.1319	4.26136	1.15479	2.48911	0.0108373	0.0420098
ENSMUSG00000029027	Dffb	2343	2.74736	1.98971	1.31139	5.51934	3.38367	4.47443	1.15451	1.73701	0.00820806	0.0341739
ENSMUSG00000029632	Ndufa4	488	179.582	195.728	160.645	366.186	592.867	233.693	1.15377	8.17064	0.000743587	0.00536114
ENSMUSG00000036106	Prr5	1908	8.87608	9.35899	10.4911	12.9891	36.8175	14.3182	1.15243	3.95244	0.00449931	0.0217793
ENSMUSG00000024667	Tmem216	1969	13.5255	12.7489	13.2076	22.1604	49.1438	16.6619	1.15144	4.40941	0.00282654	0.0152423
ENSMUSG00000033099	Nol12	1731	84.7455	86.847	91.7037	136.033	332.002	117.06	1.15124	7.14366	0.00204226	0.0118629
ENSMUSG00000006335	Tfpt	1330	14.318	12.712	9.60126	26.4763	33.9172	21.0937	1.15108	4.30282	0.000309266	0.00271238
ENSMUSG00000063427	Rps10-ps2	611	4.54371	3.16879	3.60633	7.96777	13.4541	3.83523	1.15008	2.61287	0.0119535	0.0451397
ENSMUSG00000024790	Sac3d1	1372	38.2517	38.615	45.0556	61.4598	146.626	62.7699	1.14998	6.03287	0.00110084	0.00727941
ENSMUSG00000002274	Metrn	1771	37.829	36.699	33.3468	53.6995	148.156	37.7131	1.14936	5.85541	0.00630202	0.0281354
ENSMUSG00000016503	Gtf3a	2818	63.1364	69.8976	72.7822	116.695	200.764	139.219	1.14903	6.78736	9.60448e-05	0.00107866
ENSMUSG00000031629	Mlf1ip	3670	10.8838	10.3538	11.4747	21.4134	26.8277	24.375	1.149	4.13903	0.000105878	0.00116746
ENSMUSG00000018293	Pfn1	1315	1866.94	2030.61	2225.52	2806.77	8184.21	2582.85	1.14847	11.6807	0.00470951	0.0225593
ENSMUSG00000087213	2810408I11Rik	996	3.85687	5.34273	5.85442	9.50323	16.435	7.58523	1.14501	3.02359	0.00344097	0.0177316
ENSMUSG00000046580	Gm7862	434	3.96254	3.86887	3.7	6.30782	13.8569	5.53977	1.14442	2.63872	0.00682052	0.029782
ENSMUSG00000030512	Snrpa1	2929	77.4016	83.3097	78.4961	195.003	159.919	173.608	1.14378	7.00046	2.27966e-05	0.000327833
ENSMUSG00000006599	Gtf2h1	3141	50.9318	56.4855	43.0886	117.815	99.4154	115.312	1.14374	6.3326	3.02655e-05	0.00041424
ENSMUSG00000031922	Cep57	5215	17.6465	18.2758	15.5025	39.0504	32.8699	41.6335	1.14345	4.78579	6.08974e-05	0.000734496
ENSMUSG00000046330	Rpl37a	580	27.5793	33.7145	34.0025	68.3071	101.913	40.3977	1.14226	5.67292	0.000744667	0.00536313
ENSMUSG00000010607	Pigyl	774	14.001	11.5698	10.1633	20.9154	46.8074	11.3352	1.14151	4.25785	0.00896009	0.0364501
ENSMUSG00000021367	Edn1	2339	1.58501	2.02655	1.87342	2.65592	4.99494	4.55966	1.13997	1.59068	0.00815765	0.0340374
ENSMUSG00000038812	Trmt112	1238	12.8915	11.8277	15.9709	17.056	54.3804	18.4517	1.13929	4.44346	0.00689624	0.030083
ENSMUSG00000026034	Clk1	6474	40.8405	46.0212	43.7911	104.951	84.7528	97.8835	1.13839	6.12503	2.63998e-05	0.000370459
ENSMUSG00000078812	Eif5a	2967	968.074	987.742	1030.57	1790.22	2882.64	1889.79	1.13583	10.6362	0.000137196	0.00142524
ENSMUSG00000044894	Uqcrq	2021	186.503	188.469	218.3	275.22	812.403	216.009	1.13545	8.30441	0.00745574	0.0319994
ENSMUSG00000072258	Taf1a	1459	8.40058	7.84829	7.25949	17.5955	15.7099	18.2812	1.13499	3.65525	0.000236547	0.00220564
ENSMUSG00000010067	Rassf1	5579	75.4995	78.0039	72.4543	166.286	215.024	115.057	1.13473	6.91208	0.000155875	0.001579
ENSMUSG00000054716	Zfp771	1367	24.1979	23.9133	19.1088	28.3437	92.6481	26.8892	1.13464	5.16345	0.00806112	0.0337953
ENSMUSG00000042097	Zfp239	4357	6.18156	7.92198	6.69746	12.1177	20.0603	13.679	1.13332	3.48007	0.000847091	0.00592475
ENSMUSG00000081967	Gm14017	385	16.1672	14.0385	20.4202	29.7547	59.8587	21.6051	1.1325	4.75423	0.00268736	0.0146644
ENSMUSG00000083139	Gm12418	941	8.18924	6.70605	5.85442	11.5782	17.0795	16.875	1.13231	3.47368	0.000751667	0.00540187
ENSMUSG00000062580	Timm17a	1753	85.4323	92.0055	92.5467	169.647	282.778	139.006	1.13065	7.16592	0.000324243	0.00280498
ENSMUSG00000022427	Tomm22	1109	106.302	101.88	91.1417	191.974	327.813	135.852	1.13062	7.31456	0.000722662	0.00524431
ENSMUSG00000054400	Cklf	2256	5.70605	4.53211	3.37215	8.96375	15.0654	5.9233	1.13048	2.8659	0.00675939	0.0295943
ENSMUSG00000005233	Spc25	3830	36.7195	38.4677	34.3303	94.6588	64.048	80.9233	1.13025	5.86508	5.35404e-05	0.000663515
ENSMUSG00000043716	Rpl7	2182	162.517	168.388	170.059	254.512	470.813	371.293	1.13001	8.05696	0.000180402	0.00178012
ENSMUSG00000068220	Lgals1	796	6472.78	7214.56	9229.05	9064.59	31111	9952.33	1.12923	13.5715	0.00809396	0.0338671
ENSMUSG00000071415	Rpl23	1824	99.6974	98.4168	111.562	223.596	270.452	183.324	1.12888	7.36249	6.28484e-05	0.000755484
ENSMUSG00000027424	Mgme1	3457	16.1672	14.8859	10.0228	28.1362	29.8891	31.7898	1.12843	4.45221	0.000220061	0.00208651
ENSMUSG00000038274	Fau	845	9.29875	10.3907	11.1	16.89	33.4339	17.1733	1.12686	4.03658	0.0012818	0.00820734
ENSMUSG00000032783	Troap	2250	45.3314	48.0109	50.7227	68.971	161.691	84.1193	1.12626	6.2573	0.000742484	0.00535609
ENSMUSG00000021431	Snrnp48	1966	14.7935	15.9913	13.2076	33.1991	29.6474	33.1534	1.12573	4.54938	7.69233e-05	0.000897169
ENSMUSG00000045690	Wdr89	2979	314.942	331.47	287.663	628.126	1062.63	347.301	1.1254	8.95238	0.00219882	0.0125805
ENSMUSG00000031490	Eif4ebp1	978	185.764	208.035	243.638	300.203	784.205	305.284	1.1241	8.40028	0.00282773	0.0152423
ENSMUSG00000021902	Phf7	1973	9.08742	9.02737	10.1164	14.6491	27.311	19.7301	1.12349	3.90985	0.000711983	0.0051951
ENSMUSG00000025511	Tspan4	2068	132.56	129.663	126.502	189.982	401.368	255.043	1.12215	7.68569	0.000389551	0.00322553
ENSMUSG00000024218	Taf11	2945	29.2171	30.8773	22.9962	47.9311	96.7568	36.392	1.12152	5.46091	0.00187304	0.0110828
ENSMUSG00000020069	Hnrnph3	3429	18.8088	20.7077	17.1886	60.5053	28.1972	34.517	1.12101	4.91145	0.00071827	0.00522505
ENSMUSG00000075229	Ccdc58	1219	14.7406	17.6126	18.6873	42.5363	39.6373	28.9347	1.12094	4.75995	0.000168718	0.00168604
ENSMUSG00000036721	Zscan12	2224	7.81941	7.92198	5.19873	15.8526	13.2124	16.4489	1.12085	3.48083	0.0007578	0.0054321
ENSMUSG00000073775	Kti12	1555	43.0596	41.5259	46.5544	71.212	142.597	71.2074	1.11856	6.11653	0.00053824	0.00416199
ENSMUSG00000015290	Ubl4	4707	60.1777	65.9919	60.5113	109.681	191.822	103.892	1.11772	6.62517	0.000286157	0.00254811
ENSMUSG00000094870	Zfp131	3060	22.6657	22.2552	22.8088	51.251	31.3392	64.1761	1.11745	5.16426	0.000387952	0.00321562
ENSMUSG00000060087	Gm10074	271	7.97791	5.6375	4.4962	13.1551	17.8851	8.35227	1.11731	3.26673	0.00388188	0.01944
ENSMUSG00000007656	Arpp19	1879	87.3343	96.1323	81.7746	207.038	251.439	117.017	1.11696	7.13101	0.000455708	0.00367294
ENSMUSG00000037868	Egr2	3107	21.5034	21.1498	25.3379	38.2204	70.8959	38.3523	1.11456	5.16757	0.000495614	0.00391412
ENSMUSG00000012429	Mplkip	2670	7.97791	7.84829	7.91518	13.6116	28.5195	9.46023	1.11296	3.65188	0.00577635	0.0263805
ENSMUSG00000045128	Rpl18a	1286	28.7944	22.5132	13.3949	43.1173	72.7489	24.1619	1.11198	5.09344	0.00578438	0.0263891
ENSMUSG00000027133	Nop10	1107	59.3324	58.4016	81.3531	120.015	220.583	89.8722	1.11167	6.71352	0.00131273	0.00835322
ENSMUSG00000038628	Polr3k	3330	35.2402	35.5199	27.7734	77.4783	71.1376	64.1335	1.11023	5.69921	5.92693e-05	0.000719807
ENSMUSG00000034254	Agpat1	2818	157.815	173.326	207.528	220.151	630.732	311.634	1.10943	8.14742	0.00260292	0.0142973
ENSMUSG00000087060	2810442I21Rik	3297	2.21902	1.98971	1.26456	5.10436	3.94761	2.76989	1.10933	1.56678	0.0134389	0.0493265
ENSMUSG00000020163	Uqcr11	795	85.7493	95.9112	94.3733	149.437	344.651	101.591	1.10896	7.18278	0.00448342	0.0217182
ENSMUSG00000037525	Bcdin3d	1269	9.87993	10.8328	6.65063	14.0681	30.8558	14.2756	1.10699	3.85313	0.00400104	0.0198874
ENSMUSG00000038508	Gdf15	2629	47.8674	43.2945	48.5215	70.216	170.714	60.1705	1.10674	6.19906	0.00295706	0.0157727
ENSMUSG00000038180	Spag4	4122	2.27185	1.25278	2.48228	4.35738	4.02818	4.47443	1.10673	1.68879	0.00867421	0.035616
ENSMUSG00000034203	Chchd4	1242	36.7195	37.3254	29.9278	68.0166	92.4064	63.6648	1.1066	5.77423	0.000104841	0.0011589
ENSMUSG00000035958	Tdp2	2194	19.8127	22.6237	17.4228	45.6902	41.6513	41.5909	1.1064	4.97935	8.15985e-05	0.000942626
ENSMUSG00000060427	Zfp868	3929	7.13257	7.81144	5.52658	14.3171	17.3212	12.571	1.10619	3.4385	0.000826383	0.00580653
ENSMUSG00000027490	E2f1	4448	56.6379	50.3322	49.4582	81.6282	188.599	66.7756	1.10607	6.36187	0.00259696	0.0142763
ENSMUSG00000078525	Gm5776	715	6.28723	6.81659	6.65063	10.8312	20.9465	10.9517	1.10518	3.38508	0.00235941	0.0132714
ENSMUSG00000036372	Tmem258	1653	62.5552	75.093	91.6569	110.47	296.393	86.5057	1.10452	6.9122	0.00704209	0.0305692
ENSMUSG00000051518	Rps19bp1	826	55.7925	63.0074	61.9164	90.011	200.039	98.6932	1.10392	6.56882	0.0009167	0.00631226
ENSMUSG00000058833	2810428I15Rik	1943	79.0394	82.9413	76.4822	122.214	318.951	71.5057	1.10347	6.96785	0.0106343	0.0413793
ENSMUSG00000026377	Mki67ip	2100	78.6167	87.6945	72.9695	163.962	155.246	194.744	1.10294	6.97297	5.67875e-05	0.000697085
ENSMUSG00000021102	Glrx5	928	99.8559	94.6953	85.1467	191.185	271.016	138.707	1.10276	7.19778	0.000326523	0.00282105
ENSMUSG00000034875	Nudt19	3279	41.5802	41.7838	38.5455	85.9026	100.866	75.1705	1.10265	6.00078	5.38231e-05	0.000664366
ENSMUSG00000031843	Mphosph6	1049	13.05	15.1439	11.381	33.2406	24.0885	27.6136	1.10226	4.38162	0.000242261	0.00224588
ENSMUSG00000055632	Hmcn2	15974	11.1479	11.6803	10.6316	15.3546	43.0209	13.7216	1.10187	4.137	0.00819213	0.0341386
ENSMUSG00000074280	Gm6166	667	30.6436	31.1352	34.8455	40.2954	99.5765	67.7131	1.10158	5.66485	0.000949086	0.00647175
ENSMUSG00000047759	Hs3st3a1	3937	1.69068	2.28448	2.85696	5.14585	4.91438	4.64489	1.10106	1.87578	0.00527243	0.0246841
ENSMUSG00000068101	Cenpm	1195	22.243	25.8662	29.2253	34.776	92.9703	38.4375	1.10092	5.34327	0.00316929	0.0166207
ENSMUSG00000072762	4930522L14Rik	2405	1.42651	2.02655	1.87342	4.39888	2.73916	4.26136	1.1007	1.53165	0.0100314	0.0396233
ENSMUSG00000060032	H2afj	1826	28.0019	30.8036	31.0519	48.6366	119.315	24.9716	1.10026	5.55835	0.012365	0.0463416
ENSMUSG00000021660	Btf3	2037	83.7416	87.3997	54.2822	152.093	188.921	142.415	1.10019	6.8851	0.000205426	0.00197585
ENSMUSG00000028741	Mrto4	2750	37.512	35.5936	40.0443	74.5734	91.923	76.1506	1.10002	5.89143	4.71396e-05	0.000592848
ENSMUSG00000062931	Zfp938	3863	4.17387	5.41642	4.26202	10.9972	8.78143	9.92898	1.0995	2.87772	0.00133027	0.00842459
ENSMUSG00000032113	Chek1	5539	10.0913	11.3118	7.02531	24.4013	11.2789	25.0994	1.09912	3.90567	0.00331118	0.0172024
ENSMUSG00000020307	Cdc34	1467	110.634	110.318	132.357	155.33	453.976	147.741	1.0989	7.53181	0.00604186	0.0272845
ENSMUSG00000021018	Polr2h	1442	20.0769	20.7814	19.8114	43.4493	56.2333	30.4261	1.09843	4.99294	0.000328345	0.00283311
ENSMUSG00000024335	Brd2	7425	397.469	387.587	386.017	683.071	1060.14	762.017	1.097	9.25919	0.000158983	0.00160683
ENSMUSG00000036934	4921524J17Rik	1591	6.07589	5.93227	7.58733	13.5701	16.5961	11.8466	1.0969	3.36837	0.000900996	0.00622664
ENSMUSG00000051341	Zfp52	2172	7.29107	7.95882	5.76075	13.8606	12.3262	18.7074	1.09649	3.46958	0.00109962	0.00727493
ENSMUSG00000052293	Taf9	1329	30.0624	35.7042	32.4101	68.7221	82.8193	58.5085	1.0959	5.68455	8.91041e-05	0.00101007
ENSMUSG00000029378	Areg	1193	16.2728	15.2176	18.5468	32.0371	35.3674	39.4176	1.09427	4.7125	0.000125384	0.00132869
ENSMUSG00000045273	Cenph	1775	14.8463	16.3598	13.5823	39.0089	28.1972	28.3807	1.09401	4.55362	0.000214316	0.00204513
ENSMUSG00000032860	P2ry2	4870	10.9366	8.87998	8.66455	14.2756	30.5336	16.1506	1.09312	3.90048	0.00239453	0.0134293
ENSMUSG00000040204	2810417H13Rik	4963	23.8281	26.2715	22.2468	62.4557	34.8034	56.8892	1.09264	5.24249	0.000346015	0.00295498
ENSMUSG00000006215	Zbtb17	3846	34.8703	31.6879	30.3025	46.6032	116.817	43.4233	1.09258	5.66175	0.00323093	0.0168531
ENSMUSG00000028609	Magoh	765	60.9702	57.9226	57.6544	134.747	131.319	110.199	1.09155	6.52678	5.14392e-05	0.000641474
ENSMUSG00000042111	Ccdc115	1699	11.8876	12.9699	11.7088	30.3356	28.3584	19.304	1.09117	4.26024	0.000393122	0.00324904
ENSMUSG00000054717	Hmgb2	2687	5.60039	4.23734	4.26202	13.0306	7.57297	9.28977	1.09038	2.89313	0.00290963	0.0155964
ENSMUSG00000042043	Tbca	499	52.5697	52.2482	41.262	125.7	127.613	57.8693	1.09036	6.25293	0.000987651	0.00669354
ENSMUSG00000041347	Bdkrb1	1049	4.75504	3.94257	2.71645	9.08824	8.13692	7.07386	1.09027	2.59182	0.00347001	0.0178261
ENSMUSG00000024737	Slc15a3	3387	12.7858	13.7069	13.3949	23.4053	46.4852	15.2983	1.09015	4.3828	0.00437918	0.0213764
ENSMUSG00000059939	9430015G10Rik	3723	22.7185	23.5817	23.043	49.5911	56.9584	41.2074	1.09004	5.17968	0.000103931	0.00115075
ENSMUSG00000026966	Ssna1	1741	74.8655	69.9713	68.4733	124.413	240.321	89.5312	1.08972	6.79805	0.00178	0.0106409
ENSMUSG00000038459	Abhd17c	2410	37.512	40.5679	43.3696	71.9175	111.903	74.6165	1.08815	5.98552	0.000164955	0.00165838
ENSMUSG00000071073	Lrrc73	1378	6.60423	5.78489	5.2924	8.25827	20.6243	8.90625	1.08737	3.21139	0.00749255	0.0320752
ENSMUSG00000083097	Gm14494	1215	8.82325	7.92198	7.681	17.0145	23.6857	11.3352	1.08651	3.67643	0.00189847	0.0111787
ENSMUSG00000021124	Vti1b	2006	75.5524	78.1512	65.2885	149.188	217.924	98.1818	1.08649	6.83395	0.000688819	0.0050621
ENSMUSG00000006333	Rps9	2549	393.348	392.193	323.633	735.152	1095.66	524.744	1.08644	9.17366	0.00070087	0.00513086
ENSMUSG00000022009	Nufip1	3964	35.1873	30.9878	25.7595	47.8481	84.5111	63.0256	1.08635	5.58291	0.000340268	0.00291337
ENSMUSG00000025499	Hras	4894	97.3199	102.691	106.223	146.615	365.275	138.366	1.0857	7.31672	0.00312169	0.0164552
ENSMUSG00000032051	Fdx1	857	21.609	18.8285	14.519	34.0705	53.6553	28.9773	1.08406	4.84037	0.000813124	0.00573514
ENSMUSG00000034211	Mrps17	1541	78.9866	85.7416	92.9683	142.341	285.839	118.082	1.08313	7.06623	0.00153476	0.00944593
ENSMUSG00000064284	Cdpf1	1548	9.77426	9.50637	8.57088	15.7696	33.595	9.88636	1.08313	3.86073	0.00883203	0.0360833
ENSMUSG00000062456	Rpl9-ps6	690	53.8905	57.3699	46.2734	126.115	126.162	81.5199	1.08274	6.35671	0.000184685	0.00181381
ENSMUSG00000036860	Mrpl55	1193	24.5677	27.598	30.6772	45.8562	96.9179	32.983	1.08272	5.43004	0.00355762	0.0181851
ENSMUSG00000002660	Clpp	1201	79.2507	80.6199	86.6923	133.087	254.259	135.128	1.08264	7.00228	0.000590599	0.00446837
ENSMUSG00000044627	Swi5	2434	164.366	163.414	169.404	276.465	586.503	190.057	1.08231	8.01333	0.00386115	0.019358
ENSMUSG00000024800	Rpp30	1144	26.0471	28.556	32.5506	71.0045	46.9685	66.392	1.08187	5.5031	0.000185985	0.0018217
ENSMUSG00000046295	Ankle1	2632	5.44188	4.67949	5.43291	9.12974	15.4682	8.48011	1.08164	3.02589	0.00307786	0.0162731
ENSMUSG00000060950	Trmt61a	2625	23.7224	24.8345	23.8392	36.6435	66.7066	49.9858	1.08065	5.23527	0.000345897	0.00295498
ENSMUSG00000034429	Zfp707	3217	10.7781	11.0171	12.6924	15.4376	40.9263	16.7898	1.07956	4.16605	0.0054838	0.0254312
ENSMUSG00000068184	Ndufaf2	675	14.635	16.544	15.8304	40.1709	27.7139	31.4062	1.07949	4.61331	0.000234817	0.00219628
ENSMUSG00000029463	Fam216a	1381	43.8521	46.0949	48.4278	85.7366	135.186	71.7187	1.07928	6.1674	0.000385497	0.00319954
ENSMUSG00000031848	Lsm4	1058	87.8627	79.9199	86.9265	164.626	280.603	93.0256	1.0788	7.04636	0.00274502	0.0148961
ENSMUSG00000036992	Nxt1	1322	29.0058	29.5508	27.5392	54.488	78.0661	49.4318	1.07811	5.48312	0.000202514	0.00195376
ENSMUSG00000052373	Mpp3	9184	1.47935	1.84232	1.87342	3.6934	3.46423	3.83523	1.07775	1.47704	0.00809059	0.0338636
ENSMUSG00000030612	Mrpl46	1512	16.7483	15.6966	16.5797	32.5766	36.8175	34.0909	1.07719	4.67169	0.000122812	0.00131082
ENSMUSG00000032002	Dcun1d5	1193	57.1134	59.9123	36.9531	127.858	106.988	89.6591	1.07532	6.31878	0.000310082	0.00271597
ENSMUSG00000029536	Gatc	1791	30.6965	30.3614	34.7987	57.7664	80.7247	63.6222	1.07515	5.63568	0.000124239	0.00132122
ENSMUSG00000007338	Mrpl49	1718	66.6763	67.7974	71.143	124.081	187.552	121.79	1.07509	6.73542	0.000181679	0.00179007
ENSMUSG00000030647	Ndufc2	1005	83.3189	76.2352	59.0126	153.255	234.198	72.9545	1.07416	6.82256	0.00410326	0.0203197
ENSMUSG00000068394	Cep152	5740	12.6801	12.1962	11.7557	28.6342	19.3352	29.0199	1.07406	4.25066	0.000433689	0.00353047
ENSMUSG00000037411	Serpine1	4412	198.18	206.929	227.526	341.577	472.263	517.415	1.07326	8.35484	0.000193845	0.00188762
ENSMUSG00000041135	Ripk2	3954	37.512	39.9784	37.9367	70.9215	92.3258	79.6875	1.07271	5.90182	7.42519e-05	0.000872886
ENSMUSG00000000088	Cox5a	685	182.435	193.37	165.282	370.502	534.781	232.628	1.07214	8.12861	0.00104188	0.00696904
ENSMUSG00000034765	Dusp5	2469	70.2162	71.003	84.4442	104.619	212.688	157.287	1.07187	6.86728	0.000569509	0.0043483
ENSMUSG00000013155	Enkd1	1265	21.926	26.3083	24.1671	35.1495	73.3128	43.9773	1.07135	5.22912	0.000905436	0.00625083
ENSMUSG00000061848	Gm5805	455	175.672	169.862	194.648	287.379	631.779	216.136	1.0712	8.12544	0.00392681	0.0196061
ENSMUSG00000084106	Gm6136	1831	24.8847	25.903	24.3076	39.1334	83.1416	35.7528	1.07067	5.28073	0.0018931	0.0111618
ENSMUSG00000021025	Nfkbia	1571	26.2056	25.7556	27.2582	34.693	97.1596	34.7727	1.07015	5.35674	0.00559017	0.025713
ENSMUSG00000036850	Mrpl41	774	25.0432	26.7136	26.6493	46.6862	83.5444	34.6023	1.06949	5.3422	0.00149862	0.00926197
ENSMUSG00000044768	D1Ertd622e	4161	22.1374	24.4292	18.781	45.8147	55.5083	35.9659	1.06901	5.08022	0.000287466	0.0025497
ENSMUSG00000022247	Brix1	2720	74.6014	72.8085	74.1404	159.646	134.461	170.199	1.06771	6.83791	7.71916e-05	0.000899511
ENSMUSG00000097908	4933404O12Rik	4096	29.2171	34.0829	29.1316	57.9739	74.5213	61.3636	1.06718	5.57826	0.000113523	0.00123239
ENSMUSG00000069972	Rps13-ps2	972	75.8694	71.3715	61.1202	175.25	174.903	86.5483	1.06718	6.74909	0.000826704	0.00580653
ENSMUSG00000003072	Atp5d	1920	445.019	437.625	525.634	559.529	1861.9	527.812	1.06628	9.5043	0.0130707	0.0482944
ENSMUSG00000040078	Gm9769	1982	27.6321	32.5722	23.324	62.7462	52.6886	59.233	1.06413	5.43028	0.000153045	0.00155625
ENSMUSG00000041845	Rhod	2006	44.0634	41.2311	51.5658	75.4034	150.573	60.4261	1.06401	6.14083	0.00211396	0.0121944
ENSMUSG00000026568	Mpc2	4086	40.999	42.8892	34.424	78.7648	126.324	42.358	1.06301	5.93038	0.00312457	0.0164574
ENSMUSG00000098198	Gm9169	535	6.12872	7.81144	4.58987	10.1672	19.9798	8.82102	1.06291	3.26519	0.0076872	0.0326875
ENSMUSG00000014786	Slc9a5	5206	21.7675	18.8285	13.7696	27.0987	56.8779	29.7869	1.06239	4.80985	0.00230215	0.0130207
ENSMUSG00000097649	Gm10561	1940	6.12872	6.15335	6.8848	10.4992	19.0936	10.6108	1.06151	3.31226	0.0029807	0.0158626
ENSMUSG00000070044	Fam149a	8586	46.2296	48.4162	48.2405	66.5641	158.71	73.1676	1.0611	6.20109	0.00199856	0.0116353
ENSMUSG00000022205	Sub1	4179	86.6475	85.4468	77.3252	200.979	208.418	110.966	1.06057	7.00398	0.000537509	0.00415875
ENSMUSG00000026035	Ppil3	2458	45.2786	40.1257	36.2038	84.2841	98.2875	71.1648	1.06051	5.96847	0.000139697	0.00144701
ENSMUSG00000000791	Il12rb1	2857	14.1066	13.0068	12.8329	21.2059	35.8508	26.4205	1.06039	4.36587	0.00059816	0.00450767
ENSMUSG00000020267	Hint1	989	267.392	254.793	270.849	515.581	838.022	300.384	1.06029	8.67193	0.00259304	0.0142606
ENSMUSG00000041840	Haus1	995	27.7378	27.7085	27.9607	70.548	44.4711	58.679	1.05948	5.42457	0.000233603	0.00218691
ENSMUSG00000021474	Sfxn1	2800	77.2431	73.2507	67.9582	133.46	124.954	196.577	1.05885	6.81163	0.000236252	0.00220552
ENSMUSG00000045948	Mrps12	1203	34.5005	35.9621	40.7468	57.3929	121.731	52.8409	1.05879	5.83834	0.00183836	0.0109261
ENSMUSG00000083774	Gm7180	512	29.6398	31.7248	35.6417	48.1386	100.704	53.5227	1.05879	5.64165	0.00113984	0.00748904
ENSMUSG00000007721	Ccdc124	906	123.208	124.43	138.211	252.728	387.913	163.04	1.05815	7.63145	0.00131697	0.00836425
ENSMUSG00000031730	Dhodh	5567	22.0845	20.2655	17.938	38.3449	44.7128	42.4858	1.05768	4.95609	0.000152794	0.00155489
ENSMUSG00000027274	Mkks	3213	28.0019	28.4454	25.9468	67.3941	61.47	42.6562	1.05716	5.4056	0.000266994	0.00242129
ENSMUSG00000026096	Osgepl1	4704	12.8915	11.275	11.7557	25.6878	24.5719	24.4602	1.05713	4.21077	0.000275505	0.00247991
ENSMUSG00000078453	Abracl	804	58.0115	59.728	47.1164	132.381	118.187	92.429	1.05674	6.40456	0.000182943	0.00180119
ENSMUSG00000020544	Cox11	1419	10.1969	6.92713	6.83797	17.72	20.7048	11.4631	1.05633	3.62756	0.00272579	0.0148256
ENSMUSG00000030649	Anapc15	4282	18.2277	18.6443	18.1721	36.021	55.8305	22.8409	1.05608	4.82386	0.00189936	0.011179
ENSMUSG00000078941	Taf9	983	30.1681	25.424	28.0544	62.0407	55.4277	56.3778	1.056	5.42607	0.000107603	0.00118062
ENSMUSG00000054091	1810037I17Rik	1008	26.6811	28.556	27.6797	60.2978	89.4255	22.8835	1.05594	5.41316	0.00822433	0.0342153
ENSMUSG00000081824	BC002163	820	10.4083	11.8277	10.9595	19.4629	35.6091	14.1477	1.05464	4.09559	0.00383329	0.0192836
ENSMUSG00000078427	Sarnp	1051	6.55139	6.74289	5.19873	18.9235	7.89523	11.4631	1.05402	3.25935	0.00610368	0.0274924
ENSMUSG00000060467	Gm10080	611	87.0701	84.9678	66.6468	183.3	243.382	69.0767	1.05398	6.93591	0.00662052	0.0291762
ENSMUSG00000020184	Mdm2	5734	84.1643	84.2677	69.5974	173.59	146.465	173.949	1.05353	6.93183	0.000115016	0.00124758
ENSMUSG00000096210	H1f0	2286	238.016	266.4	265.604	469.684	765.998	362.642	1.05334	8.62482	0.0010053	0.00677876
ENSMUSG00000081643	Gm11605	645	14.1595	13.8174	10.257	18.052	45.3573	16.1932	1.05307	4.29637	0.00816531	0.0340587
ENSMUSG00000070526	Peg12	2639	4.54371	4.67949	3.13797	8.96375	7.41185	9.24716	1.05274	2.68279	0.00342032	0.0176577
ENSMUSG00000036315	Znrd1	954	32.757	30.6562	34.7519	66.1906	89.9089	47.5994	1.05181	5.65406	0.000505332	0.00396736
ENSMUSG00000098090	2700099C18Rik	2234	5.17771	6.63235	6.55695	14.8981	12.0845	11.1222	1.0514	3.24734	0.00155425	0.00953948
ENSMUSG00000028952	Zbtb48	3422	12.2046	9.24845	9.46075	17.5125	27.7944	18.8778	1.05135	3.99057	0.00123046	0.00794729
ENSMUSG00000092417	Gpank1	1943	8.08358	8.06936	7.44683	11.8272	26.6665	10.6534	1.05102	3.60212	0.00704172	0.0305692
ENSMUSG00000010376	Nedd8	733	168.698	181.579	160.739	363.405	471.458	224.105	1.05092	8.03182	0.000883179	0.00613851
ENSMUSG00000038400	Pmepa1	5205	212.233	229.958	275.345	361.081	678.909	446.548	1.0506	8.52115	0.000747284	0.00537617
ENSMUSG00000052485	Tmem171	1578	7.87224	8.51152	11.5215	13.3211	30.6947	14.0199	1.05041	3.84253	0.00616186	0.0276765
ENSMUSG00000037296	Lsm1	2356	26.4697	26.3083	21.4038	49.8401	63.8063	40.0994	1.04972	5.24948	0.000364118	0.00306911
ENSMUSG00000027404	Snrpb	2277	356.311	342.156	344.896	600.778	947.911	610.227	1.04893	9.06004	0.000388113	0.00321562
ENSMUSG00000032171	Pin1	3804	78.0884	71.0399	62.4316	98.0202	239.515	100.227	1.04815	6.75799	0.00330941	0.0171999
ENSMUSG00000026810	Dpm2	2014	39.5197	40.4942	46.0392	47.3917	163.061	50.3693	1.0474	6.01055	0.0124297	0.0465452
ENSMUSG00000031176	Dynlt3	2624	64.5101	64.4812	43.6037	148.4	118.509	89.6591	1.04667	6.46387	0.000560195	0.00429927
ENSMUSG00000034936	Arl4d	1380	4.96638	4.90057	3.79367	7.67728	13.6958	7.03125	1.0464	2.81756	0.00643164	0.0285896
ENSMUSG00000042354	Gnl3	1868	88.4967	90.6422	96.5277	220.691	138.73	209.659	1.0461	7.13846	0.000298179	0.00263073
ENSMUSG00000078713	Tomm5	1290	23.2469	23.2132	21.1696	41.3328	73.3934	25.142	1.04565	5.11289	0.00388538	0.0194502
ENSMUSG00000039747	Orai2	3843	18.2805	16.6914	13.6759	27.3062	41.9736	31.2784	1.04535	4.63919	0.000568823	0.00434557
ENSMUSG00000026021	Sumo1	1731	9.29875	13.7069	11.1	33.78	18.5296	18.0682	1.04523	4.13051	0.00255323	0.0140882
ENSMUSG00000042625	Safb2	7904	53.3622	51.6955	45.4772	110.304	120.604	79.6023	1.04395	6.26493	0.00022454	0.00211994
ENSMUSG00000049881	2810025M15Rik	1190	55.5284	57.4804	56.9987	97.3147	174.339	78.9205	1.04296	6.43949	0.00126109	0.00809026
ENSMUSG00000032251	Irak1bp1	1889	11.6234	9.54322	9.32024	18.9235	27.1499	16.875	1.04293	3.96535	0.00123379	0.00796026
ENSMUSG00000022177	Haus4	1577	30.2209	27.4506	26.3215	54.654	72.5877	45.9801	1.04293	5.42357	0.000318414	0.00276533
ENSMUSG00000047675	Rps8	1876	104.188	113.524	102.054	196.746	332.889	129.418	1.04276	7.35017	0.00214037	0.0123201
ENSMUSG00000014856	Tmem208	1617	50.3506	50.848	40.5594	80.6737	150.493	61.1506	1.0427	6.17731	0.00225782	0.0128464
ENSMUSG00000051579	Tceal8	3528	61.1816	70.6714	72.3138	153.089	165.236	102.401	1.04256	6.70334	0.000312361	0.00273054
ENSMUSG00000058503	Fam133b	1544	8.98175	10.8328	10.5848	23.5713	12.9707	25.9517	1.04251	3.96306	0.00235895	0.0132714
ENSMUSG00000033589	Reep4	1660	58.17	55.9697	63.6961	94.3268	158.388	113.778	1.04246	6.50411	0.000329299	0.00283951
ENSMUSG00000026890	Lhx6	6974	10.4611	10.1328	9.36708	19.5459	21.9938	20.1989	1.04176	3.94049	0.000476935	0.0037913
ENSMUSG00000001020	S100a4	619	1525.31	1534.95	1156.51	2397.76	4652.3	1628.74	1.04131	11.0696	0.00478865	0.0228317
ENSMUSG00000026019	Wdr12	4858	35.0817	31.5405	25.0101	63.4102	50.2716	74.6591	1.04039	5.5471	0.000365354	0.00307095
ENSMUSG00000032330	Cox7a2	750	81.3113	88.0998	67.724	179.814	185.618	122.429	1.04035	6.91763	0.000334642	0.00287073
ENSMUSG00000020519	Sap30l	1147	26.8396	26.6768	29.1784	44.9432	95.9512	29.446	1.04023	5.39857	0.00652313	0.0288757
ENSMUSG00000075467	Dnlz	2913	52.9395	50.1111	60.8392	69.137	199.959	67.9687	1.03908	6.38356	0.00805588	0.0337926
ENSMUSG00000018559	Ctdnep1	1891	129.654	137.474	165.563	178.777	532.686	177.614	1.03849	7.78328	0.0096666	0.0386171
ENSMUSG00000061104	Gm10094	779	29.0058	29.2929	30.1152	58.7623	77.0993	45.9375	1.03847	5.4946	0.000374272	0.00313001
ENSMUSG00000019792	Trmt11	2346	9.29875	7.66405	10.3038	22.2849	10.6344	22.8835	1.03835	3.80315	0.00413173	0.0203925
ENSMUSG00000020224	Llph	1513	12.8915	11.4961	12.7861	29.0077	30.5336	16.8324	1.03703	4.24656	0.00130571	0.00832448
ENSMUSG00000024608	Rps14	1397	335.917	269.716	215.677	444.079	966.601	274.815	1.03698	8.70668	0.0105041	0.0409924
ENSMUSG00000025068	Gsto1	2001	127.224	133.163	150.342	216.582	352.143	274.134	1.03678	7.70724	0.000362976	0.00306255
ENSMUSG00000033781	Asb13	3426	4.43804	3.79518	2.57595	6.80581	9.58706	5.88068	1.03601	2.47684	0.00813915	0.0339733
ENSMUSG00000097084	Foxl1	2704	2.69453	3.46356	2.48228	6.01733	7.89523	3.96307	1.03518	2.1618	0.0104673	0.0408729
ENSMUSG00000060647	Gm7099	550	9.51009	9.46953	6.65063	17.9275	18.8519	15.8097	1.03498	3.71231	0.00117361	0.00763937
ENSMUSG00000021716	Srek1ip1	3248	15.7445	16.5072	15.5493	33.5311	37.8649	26.6761	1.03482	4.6073	0.000364982	0.00306976
ENSMUSG00000029056	Pank4	2934	28.3189	26.7136	29.0379	39.5899	85.8002	47.0881	1.03457	5.41907	0.00152906	0.00941955
ENSMUSG00000034321	Exosc1	1614	36.4553	42.226	52.7835	79.5947	109.002	80.8381	1.03428	6.06335	0.000325491	0.00281396
ENSMUSG00000080747	Gm14016	485	7.71374	7.33244	9.7886	14.5246	22.6384	13.8494	1.03396	3.66528	0.00221258	0.0126429
ENSMUSG00000035890	Rnf126	1630	128.386	131.873	166.687	191.434	455.023	228.026	1.03392	7.76106	0.00274292	0.0148945
ENSMUSG00000046714	Foxc2	2721	26.3641	29.6245	31.9886	45.6072	77.4216	57.0597	1.03171	5.48306	0.000497734	0.00392621
ENSMUSG00000051154	Commd3	2153	99.3804	107.849	109.782	221.272	233.151	193.722	1.03156	7.33028	0.000138445	0.00143516
ENSMUSG00000040681	Hmgn1	3398	138.319	144.733	108.939	307.133	317.984	176.25	1.03138	7.63628	0.000862615	0.00601439
ENSMUSG00000021905	Dph3	4252	50.562	49.5216	47.7253	64.9457	180.14	57.2727	1.03111	6.22935	0.00873783	0.0357532
ENSMUSG00000024869	Nudt8	4511	21.6619	22.3289	17.8911	29.1322	71.5404	26.0795	1.03107	4.97498	0.0065556	0.0289764
ENSMUSG00000033669	Zfp7	2764	21.0279	20.4866	22.2	34.942	54.7832	40.6534	1.03106	5.01791	0.000419753	0.00343718
ENSMUSG00000056749	Nfil3	2024	25.3074	30.2877	25.7126	37.4319	85.3168	43.7216	1.03104	5.36886	0.00227862	0.0129238
ENSMUSG00000030960	Mettl10	2030	7.23823	9.13791	7.63417	21.0399	16.1933	11.8892	1.03099	3.61708	0.00227632	0.0129185
ENSMUSG00000079555	Haus3	1945	17.0653	19.3075	18.4531	46.5617	27.5527	37.7983	1.03087	4.80181	0.000625739	0.00467062
ENSMUSG00000015672	Mrpl32	765	22.1374	23.5449	22.7152	42.3288	59.5365	38.0114	1.02994	5.11948	0.00041014	0.0033688
ENSMUSG00000002459	Rgs20	4490	10.7781	13.3016	13.5354	22.8659	24.0079	29.9574	1.02984	4.25991	0.000572817	0.00436063
ENSMUSG00000054237	Fra10ac1	1388	9.77426	10.4275	11.1468	30.0037	12.9707	20.8807	1.02975	3.99833	0.00350051	0.0179689
ENSMUSG00000040749	Siah1b	2456	13.1556	12.7489	10.8658	24.0693	26.9888	24.0767	1.02965	4.22654	0.000434281	0.00353227
ENSMUSG00000001707	Eef1e1	1028	45.8598	45.579	38.124	92.7914	82.8999	88.3381	1.02715	6.0374	0.000137015	0.00142476
ENSMUSG00000061518	Cox5b	562	25.4659	27.2295	28.8506	40.9178	91.2785	34.2614	1.02689	5.36978	0.00451058	0.021818
ENSMUSG00000067194	Eif1ax	5259	155.913	158.145	137.93	316.014	368.659	236.42	1.02681	7.8386	0.000357621	0.00303273
ENSMUSG00000031851	Ntpcr	2698	7.81941	7.59036	7.16581	13.7361	22.9606	9.50284	1.02654	3.52296	0.00572474	0.0261966
ENSMUSG00000032305	Fam219b	3050	15.4275	18.5337	13.4886	29.6717	41.168	26.0369	1.02626	4.59141	0.000834991	0.00585548
ENSMUSG00000033752	Mnd1	866	4.17387	3.64779	3.7	9.54473	7.08959	6.77557	1.02559	2.56259	0.00418323	0.0206009
ENSMUSG00000041324	Inhba	1975	22.1902	22.2921	13.9569	41.5818	26.9082	50.3267	1.02526	4.88997	0.00184455	0.0109531
ENSMUSG00000035834	Polr3g	6169	14.7935	17.1336	12.2709	28.3437	24.0079	37.5	1.02429	4.48791	0.000894892	0.00619442
ENSMUSG00000040048	Ndufb10	1245	164.26	166.325	187.061	231.439	617.922	203.651	1.02409	8.0322	0.00869627	0.0356588
ENSMUSG00000071078	Nr2c2ap	1170	23.0355	18.8285	21.7316	41.4573	57.9252	30.0426	1.02333	5.00954	0.0010754	0.00715021
ENSMUSG00000029346	Srrd	1361	19.0202	22.9553	21.8721	31.2071	63.8869	34.858	1.02194	5.01493	0.00180809	0.0107798
ENSMUSG00000032397	Tipin	1203	36.4553	39.6836	35.6417	90.9654	69.9291	65.8381	1.02038	5.82028	0.000229378	0.00215493
ENSMUSG00000042747	Krtcap2	1332	128.545	138.579	168.373	191.6	502.394	189.205	1.01959	7.77998	0.00699643	0.0304339
ENSMUSG00000029326	Enoph1	1820	40.9462	38.8361	38.8734	70.05	84.8334	85.696	1.01944	5.90551	0.00014781	0.00151109
ENSMUSG00000050855	Zfp940	6084	3.22286	3.35302	2.76329	6.59831	5.39776	6.90341	1.01917	2.26245	0.00517278	0.024288
ENSMUSG00000062647	Rpl7a	1440	159.717	143.848	86.5518	227.995	391.942	170.028	1.01748	7.61992	0.00438848	0.0214061
ENSMUSG00000063888	Rpl7l1	2599	134.779	142.043	135.448	250.57	298.568	285.426	1.01728	7.69957	0.000169073	0.00168706
ENSMUSG00000060708	Bloc1s4	1305	16.0615	15.365	12.0367	25.8123	47.7742	14.6165	1.01713	4.45699	0.00970031	0.0387402
ENSMUSG00000074656	Eif2s2	7784	86.5946	93.9583	98.2138	204.88	148.881	210.298	1.01706	7.13513	0.000290676	0.00257134
ENSMUSG00000037938	Chchd5	1695	25.4659	28.1507	39.0607	44.1962	99.2543	44.3182	1.01657	5.54725	0.0044719	0.021686
ENSMUSG00000028195	Cyr61	2023	453.209	460.617	431.682	832.798	1010.03	876.776	1.01519	9.40425	0.000225535	0.00212632
ENSMUSG00000055184	Fam72a	2187	5.70605	5.19534	6.13544	10.9972	12.9707	10.5256	1.01515	3.11337	0.00197192	0.0115246
ENSMUSG00000032567	Aste1	2858	7.0269	7.1482	4.77721	11.3292	14.0181	13.0398	1.01514	3.267	0.00253547	0.0140076
ENSMUSG00000038880	Mrps34	2424	51.2488	53.3904	58.3569	74.8224	176.031	78.8352	1.01495	6.35988	0.00319541	0.0167116
ENSMUSG00000021606	Ndufs6	806	29.4284	27.4137	23.5582	58.7623	67.7539	36.0511	1.01445	5.34154	0.00101017	0.00680815
ENSMUSG00000034932	Mrpl54	822	59.7551	61.2019	66.9746	91.0069	208.579	79.5597	1.01141	6.56265	0.00471987	0.0225845
ENSMUSG00000029591	Ung	2464	17.0125	17.4284	17.0481	29.8792	36.2536	37.6278	1.01008	4.69751	0.000361216	0.00305544
ENSMUSG00000053453	Thoc7	875	64.4044	63.2284	52.0341	133.792	125.518	102.571	1.01	6.49715	0.00024859	0.00229339
ENSMUSG00000071180	Smim15	1850	31.489	27.0453	25.1506	73.9924	47.9353	46.4062	1.00924	5.39551	0.000718922	0.00522571
ENSMUSG00000058291	Zfp68	6665	20.975	23.3606	19.1557	45.4412	40.7651	41.5909	1.00892	4.99837	0.000279634	0.00250525
ENSMUSG00000052584	Serp2	760	6.28723	7.66405	6.22911	11.1632	21.3493	8.35227	1.00891	3.35094	0.00997444	0.0394685
ENSMUSG00000022554	Fam203a	1953	37.3007	33.7513	31.3329	60.0073	79.4356	66.6903	1.00883	5.68595	0.000253136	0.00231769
ENSMUSG00000002297	Dbf4	7708	51.1431	53.8326	51.2848	115.906	80.3218	118.082	1.00883	6.29514	0.000317813	0.00276371
ENSMUSG00000030609	Aen	5768	44.2747	44.621	35.0329	76.8973	76.5354	95.9233	1.00883	5.96112	0.000276447	0.00248504
ENSMUSG00000003848	Nob1	2988	74.8127	71.9242	73.4379	112.545	195.125	135.426	1.00827	6.78907	0.000567695	0.0043419
ENSMUSG00000045799	Gm9800	912	12.4159	11.2013	10.819	14.8151	37.3009	17.3864	1.00806	4.11623	0.00707132	0.0306661
ENSMUSG00000042709	Atpaf2	2178	37.3007	39.2046	42.0113	61.5013	111.5	65.625	1.00806	5.89632	0.000894297	0.00619442
ENSMUSG00000048997	Atxn7l2	4477	10.6724	11.5329	11.381	14.0681	39.0733	14.6591	1.00747	4.07961	0.0118138	0.0447797
ENSMUSG00000037958	Ccdc55	3620	15.6388	19.676	19.905	41.7478	31.742	37.5	1.00746	4.7967	0.000493421	0.00390374
ENSMUSG00000021692	Dimt1	2533	4.80788	5.0848	4.44936	8.17527	8.78143	11.8466	1.0062	2.86334	0.00370619	0.0187789
ENSMUSG00000000884	Gnb1l	4178	8.61191	8.47467	10.9126	15.1886	25.1358	16.0653	1.00558	3.81871	0.00247938	0.0137873
ENSMUSG00000083688	Gm13743	723	4.27954	3.38987	5.66708	5.60234	12.4068	8.86364	1.0047	2.75354	0.0130566	0.0482553
ENSMUSG00000026974	Zmynd19	4161	47.2334	47.0897	40.981	85.8196	94.7427	90.9375	1.00442	6.08476	0.000166933	0.00167194
ENSMUSG00000089695	Gm15946	425	4.80788	4.31103	2.90379	10.2502	7.00903	6.81818	1.00438	2.61032	0.00831225	0.0345097
ENSMUSG00000066607	6030419C18Rik	2136	40.7349	42.3734	35.7354	67.9336	127.452	43.2955	1.00431	5.89741	0.00525832	0.0246393
ENSMUSG00000001158	Snrnp27	1936	46.7579	46.6844	44.2594	95.3643	115.206	65.6676	1.00343	6.10942	0.000593702	0.00448168
ENSMUSG00000022913	Psmg1	1411	35.3458	34.5988	28.6633	71.378	67.4317	58.8068	1.00267	5.62777	0.000262945	0.00239108
ENSMUSG00000071456	1110002L01Rik	5528	6.55139	7.2219	6.55695	12.0347	14.9848	13.8068	1.00243	3.3593	0.00165173	0.0100133
ENSMUSG00000021532	Fastkd3	2355	14.4765	16.3967	16.2987	27.9702	30.5336	36.0085	1.00211	4.5665	0.000471403	0.00376078
ENSMUSG00000020553	Pctp	2717	3.01153	3.75833	2.2481	7.0133	4.99494	6.05114	1.00179	2.20456	0.00954473	0.0382679
ENSMUSG00000063049	Ing2	3596	11.7291	12.7489	13.6291	30.5431	22.4772	23.1818	1.00054	4.25856	0.000817972	0.00576037

## Sheet: WT down
Transcripts downregulated in control polysomes
ID	Name	Length	WT1	WT2	WT3	WTP1	WTP2	WTP3	logFC	logCPM	PValue	FDR
ENSMUSG00000026407	Cacna1s	6480	3.22286	3.83203	6.65063	0	0	0	-9.60185	1.27211	3.23588e-20	1.54063e-17
ENSMUSG00000026579	F5	7405	1.26801	1.47386	2.71645	0	0	0	-8.27617	0.0400092	1.59916e-12	1.51194e-10
ENSMUSG00000029683	Lmod2	1964	1.69068	1.25278	1.77974	0	0	0	-8.06463	-0.153818	2.28443e-12	2.07168e-10
ENSMUSG00000028116	Myoz2	3392	0.369837	0.663235	2.90379	0	0	0	-7.80609	-0.379928	1.38229e-07	4.39793e-06
ENSMUSG00000037139	Myom3	6001	4.33237	3.5741	6.51012	0	0	0.0426136	-7.74192	1.34205	7.99635e-21	4.44164e-18
ENSMUSG00000020908	Myh3	6040	24.2507	24.9082	67.724	0.414988	0	0.127841	-7.52684	4.30093	1.39671e-31	9.30977e-28
ENSMUSG00000056328	Myh1	6326	4.33237	4.90057	10.4911	0.0414988	0	0.0426136	-7.40544	1.77999	1.5517e-21	1.03428e-18
ENSMUSG00000053093	Myh7	7984	2.43036	3.16879	5.52658	0.0414988	0	0	-7.37403	0.993506	1.06751e-16	2.51974e-14
ENSMUSG00000057003	Myh4	5977	1.00384	0.700082	1.17088	0	0	0	-7.34961	-0.773764	7.19972e-09	3.09611e-07
ENSMUSG00000002007	Srpk3	2192	0.422671	0.92116	1.4519	0	0	0	-7.3206	-0.782279	5.10914e-08	1.81144e-06
ENSMUSG00000028834	Trim63	3092	1.00384	0.736928	0.983543	0	0	0	-7.27316	-0.835824	9.99037e-09	4.06042e-07
ENSMUSG00000053687	Dpep2	2927	0.528338	0.552696	1.5924	0	0	0	-7.24897	-0.855147	1.43461e-07	4.54615e-06
ENSMUSG00000021750	Fam107a	5105	1.16234	1.14224	0.327848	0	0	0	-7.23127	-0.859331	1.28863e-07	4.1295e-06
ENSMUSG00000034898	Filip1	5720	0.475504	0.221078	1.82658	0	0	0	-7.1624	-0.939727	3.34651e-06	6.72885e-05
ENSMUSG00000015243	Abca1	10313	0.581172	0.847467	1.03038	0	0	0	-7.13595	-0.937363	4.1895e-08	1.50946e-06
ENSMUSG00000030399	Ckm	1407	7.23823	7.44297	27.8202	0.0414988	0.241691	0.127841	-6.78873	2.86481	5.34461e-19	2.03569e-16
ENSMUSG00000052374	Actn2	3854	0.317003	0.147386	1.40506	0	0	0	-6.73189	-1.28385	2.55218e-05	0.000359272
ENSMUSG00000042828	Trim72	2546	3.1172	2.50556	7.49366	0.0829977	0	0.0426136	-6.32039	1.22012	1.98148e-14	2.90277e-12
ENSMUSG00000044086	Lmod3	2239	3.80404	4.31103	6.69746	0.0829977	0	0.0852273	-6.11659	1.3945	5.03645e-19	1.97473e-16
ENSMUSG00000018893	Mb	1188	5.54755	5.1585	12.9734	0.0829977	0	0.255682	-5.87713	2.04759	1.84183e-18	6.46142e-16
ENSMUSG00000043873	Chi3l7	1376	1.05668	1.54755	3.13797	0.0829977	0	0	-5.63857	0.127424	4.98545e-10	2.8647e-08
ENSMUSG00000017300	Tnnc2	793	10.9366	10.796	22.1063	0.414988	0.322254	0.170455	-5.57475	2.92463	1.1821e-24	2.25123e-21
ENSMUSG00000020681	Ace	5262	3.96254	2.83717	3.18481	0.0414988	0	0.127841	-5.54558	0.858158	3.05406e-15	5.50184e-13
ENSMUSG00000028238	Atp6v0d2	2707	3.85687	3.42672	4.35569	0.165995	0	0.0426136	-5.4786	1.07103	4.06658e-16	8.605e-14
ENSMUSG00000000303	Cdh1	3837	0.581172	0.884314	1.26456	0	0	0.0426136	-5.35698	-0.796656	1.81213e-07	5.54646e-06
ENSMUSG00000038239	Hrc	2404	1.37368	1.69493	4.26202	0.124496	0	0.0426136	-5.12009	0.455996	7.81226e-10	4.28581e-08
ENSMUSG00000087591	Gm14635	1833	0.739674	0.442157	2.66962	0.0829977	0	0	-5.07203	-0.391986	2.57828e-06	5.38731e-05
ENSMUSG00000031355	Arhgap6	9295	0.634006	0.368464	1.12405	0.0414988	0	0	-4.99177	-1.11051	5.11085e-06	9.63274e-05
ENSMUSG00000038132	Rbm24	3211	1.42651	1.17909	4.02784	0	0	0.170455	-4.97311	0.321414	2.23735e-08	8.57074e-07
ENSMUSG00000051985	Igfn1	9424	1.63785	1.84232	4.58987	0.0829977	0	0.127841	-4.96205	0.587517	3.3808e-10	2.02105e-08
ENSMUSG00000043313	Pcdhb19	7130	1.74352	1.73178	1.4519	0	0	0.127841	-4.90477	-0.0566401	6.9529e-10	3.84602e-08
ENSMUSG00000034533	Scn10a	6388	0.581172	0.626389	2.15443	0.0829977	0	0	-4.87436	-0.547602	2.04388e-06	4.46671e-05
ENSMUSG00000026950	Neb	26654	4.75504	6.44812	11.2405	0.414988	0	0.255682	-4.86866	1.99703	1.00475e-15	1.99915e-13
ENSMUSG00000004933	Matk	3816	0.528338	0.294771	1.03038	0	0	0.0426136	-4.79138	-1.26328	2.13438e-05	0.000312229
ENSMUSG00000031461	Myom2	8813	21.1864	23.4343	29.2721	1.03747	1.36958	0.426136	-4.75185	3.69226	4.98813e-27	1.66242e-23
ENSMUSG00000024011	Pi16	4287	3.5927	3.53726	3.93417	0.207494	0.161127	0.0426136	-4.72179	1.02679	3.47597e-14	4.68062e-12
ENSMUSG00000030730	Atp2a1	3726	19.4428	17.1336	33.8152	1.53546	0.644508	0.596591	-4.62078	3.62411	2.61301e-22	2.17713e-19
ENSMUSG00000007097	Atp1a2	6946	8.34774	8.69575	10.9595	0.539485	0.241691	0.298295	-4.61576	2.31706	4.96385e-22	3.89253e-19
ENSMUSG00000018845	Unc45b	4472	1.69068	1.43701	3.98101	0.248993	0	0	-4.55513	0.426771	2.10553e-08	8.13589e-07
ENSMUSG00000009487	Otog	9987	0.845341	0.51585	1.26456	0.0829977	0	0	-4.50835	-0.84761	2.71348e-06	5.62572e-05
ENSMUSG00000029816	Gpnmb	3787	7.07973	6.22704	12.1304	0.829977	0.0805635	0.127841	-4.48849	2.1842	1.29418e-12	1.2412e-10
ENSMUSG00000051043	Gprc5c	4753	3.85687	3.16879	5.85442	0.207494	0	0.298295	-4.4548	1.23667	1.78586e-12	1.66484e-10
ENSMUSG00000030672	Mylpf	877	65.7253	71.3715	133.621	4.27438	5.72001	2.5142	-4.44919	5.56506	1.97047e-26	5.25367e-23
ENSMUSG00000026253	Chrng	1909	13.7368	15.2544	24.1202	0.788478	1.04733	0.639205	-4.44918	3.23273	5.42004e-24	5.84192e-21
ENSMUSG00000009214	Tmem8c	2204	20.341	19.0127	43.6506	0.995972	1.20845	1.70455	-4.39617	3.86987	5.96684e-22	4.41911e-19
ENSMUSG00000033308	Dpyd	8201	3.53987	4.01626	2.85696	0.248993	0	0.170455	-4.39516	0.954982	1.21692e-12	1.17556e-10
ENSMUSG00000031410	Nxf7	2724	2.85303	2.17394	4.35569	0.165995	0	0.213068	-4.38806	0.805402	3.13732e-11	2.24858e-09
ENSMUSG00000020598	Nrcam	7550	0.898175	1.0317	1.35823	0	0	0.127841	-4.32804	-0.548745	4.28026e-07	1.1412e-05
ENSMUSG00000001334	Fndc5	2757	0.845341	0.368464	1.07721	0.0414988	0	0.0426136	-4.30631	-1.01083	1.09718e-05	0.000181022
ENSMUSG00000037005	Xpnpep2	5129	1.26801	1.06855	2.66962	0.207494	0	0	-4.28631	-0.0244666	3.60057e-07	9.85609e-06
ENSMUSG00000037254	Itih2	3291	0.792507	1.40016	1.07721	0.0414988	0.0805635	0.0426136	-4.28365	-0.534208	8.36167e-07	2.06043e-05
ENSMUSG00000047904	Sstr2	1814	0.792507	0.736928	1.63924	0	0	0.127841	-4.27561	-0.600773	2.02001e-06	4.43637e-05
ENSMUSG00000061462	Obscn	29042	1.53218	2.65294	1.92025	0	0.161127	0.170455	-4.24114	0.262833	4.78099e-09	2.18272e-07
ENSMUSG00000075014	Gm10800	655	0.0528338	0.331618	1.73291	0.0414988	0	0.0426136	-4.22583	-1.07527	0.000705874	0.00516183
ENSMUSG00000018411	Mapt	7643	1.37368	1.5107	1.96709	0.0829977	0	0.127841	-4.22315	-0.0544513	9.23636e-09	3.80031e-07
ENSMUSG00000079471	Gm7325	973	2.48319	1.87917	6.36961	0.207494	0.241691	0.127841	-4.21608	1.00008	2.71597e-09	1.33112e-07
ENSMUSG00000030470	Csrp3	966	1.63785	0.552696	0.843037	0.124496	0	0	-4.21397	-0.677804	6.31539e-06	0.000114857
ENSMUSG00000031972	Acta1	1426	132.56	135.263	418.521	7.2208	16.435	13.5511	-4.20814	6.91559	3.93973e-17	1.02981e-14
ENSMUSG00000031312	Itgb1bp2	1548	1.53218	1.40016	4.16835	0.124496	0.241691	0.0426136	-4.20551	0.446617	1.08159e-07	3.52536e-06
ENSMUSG00000042451	Mybph	1817	20.1825	19.3812	59.3873	0.70548	4.59212	0.255682	-4.19168	4.13253	1.94537e-07	5.85412e-06
ENSMUSG00000020475	Pgam2	837	1.05668	0.700082	1.96709	0.124496	0	0.0426136	-4.14304	-0.401851	1.24006e-06	2.93108e-05
ENSMUSG00000074001	Klhl40	2449	2.95869	2.0634	3.37215	0.414988	0	0	-4.11522	0.666516	7.03995e-08	2.40024e-06
ENSMUSG00000075307	Klhl41	2523	4.70221	5.49012	10.8658	0.331991	0.966762	0.0426136	-4.09488	1.94683	3.1812e-09	1.52498e-07
ENSMUSG00000027460	Angpt4	2326	6.34006	7.29559	7.63417	0.746979	0	0.383523	-4.07892	1.95373	5.6703e-13	5.81467e-11
ENSMUSG00000022425	Enpp2	4081	5.33622	4.75319	9.60126	0.331991	0.805635	0.127841	-4.0729	1.85262	1.76402e-11	1.29923e-09
ENSMUSG00000041476	Smpx	2452	0.369837	1.06855	2.06076	0.0829977	0	0.0852273	-4.06751	-0.451583	9.43758e-06	0.00016068
ENSMUSG00000031097	Tnni2	1343	9.08742	9.87484	21.919	1.45246	0.725072	0.255682	-4.04902	2.87831	3.69903e-12	3.10137e-10
ENSMUSG00000034570	Inpp5j	5769	0.845341	1.17909	2.3886	0.0414988	0.0805635	0.127841	-4.0485	-0.164311	8.0109e-07	1.98501e-05
ENSMUSG00000019929	Dcn	2075	16.5898	13.9279	26.5557	1.95044	0.886199	0.681818	-3.98902	3.35489	2.76465e-17	7.67823e-15
ENSMUSG00000026459	Myog	1476	39.4669	33.7513	71.3303	3.6519	5.0755	0.9375	-3.91941	4.69096	7.07759e-14	8.73623e-12
ENSMUSG00000026458	Ppfia4	6038	3.4342	2.68979	5.01139	0.456487	0	0.213068	-3.86882	1.06466	1.70768e-09	8.82368e-08
ENSMUSG00000034810	Scn7a	7313	1.00384	0.589543	0.796202	0.0414988	0	0.0852273	-3.86312	-0.934068	1.10977e-05	0.000182421
ENSMUSG00000068614	Actc1	1610	22.3487	20.7445	70.7683	2.57293	2.98085	2.59943	-3.80494	4.35515	6.06446e-15	1.01057e-12
ENSMUSG00000093629	Gm19357	1131	0.369837	1.0317	0.140506	0	0	0.0852273	-3.7816	-1.3553	0.000820156	0.00577152
ENSMUSG00000061601	Pclo	19148	1.74352	2.21078	3.41898	0.124496	0	0.340909	-3.77794	0.519161	2.84772e-08	1.06339e-06
ENSMUSG00000019899	Lama2	9645	19.6542	23.3975	26.9772	2.61443	0.644508	1.74716	-3.75581	3.66124	9.55512e-18	2.83065e-15
ENSMUSG00000055027	Smyd1	6478	13.05	13.7069	23.0898	1.61845	0.402818	1.5767	-3.73073	3.17747	4.45208e-15	7.60907e-13
ENSMUSG00000061723	Tnnt3	1426	23.4054	22.2552	48.7088	3.5274	1.93352	1.61932	-3.72196	4.09109	6.06498e-17	1.49726e-14
ENSMUSG00000033965	Slc16a2	4294	2.11335	2.72663	3.32531	0.331991	0	0.213068	-3.69812	0.6616	5.31775e-09	2.40308e-07
ENSMUSG00000021763	BC067074	8397	0.792507	1.5844	2.71645	0.207494	0	0.127841	-3.68857	0.0426736	8.94414e-07	2.19181e-05
ENSMUSG00000043458	Pcdhb12	3033	0.475504	1.5107	0.655695	0.0829977	0	0.0852273	-3.67309	-0.74713	3.88676e-05	0.000506
ENSMUSG00000047562	Mmp10	1710	2.00769	2.02655	1.26456	0.165995	0.161127	0.0852273	-3.66064	0.0958786	6.65082e-08	2.2851e-06
ENSMUSG00000041731	Pgm5	3622	1.37368	1.17909	1.87342	0.248993	0	0.0426136	-3.65643	-0.149751	5.3647e-07	1.38598e-05
ENSMUSG00000035296	Sgcg	2200	6.39289	6.30074	8.57088	1.07897	0.0805635	0.426136	-3.63377	1.97962	7.52118e-11	5.11555e-09
ENSMUSG00000052920	Prkg1	8564	1.90202	1.14224	1.31139	0.0829977	0	0.213068	-3.61999	-0.175432	3.58623e-07	9.83705e-06
ENSMUSG00000040605	Bace2	3727	5.70605	6.1165	8.3367	0.788478	0.241691	0.511364	-3.61935	1.90719	1.0201e-13	1.2142e-11
ENSMUSG00000027360	Hdc	4494	10.8309	8.29044	11.2873	0.912974	0.886199	0.681818	-3.61373	2.48701	1.19515e-17	3.4636e-15
ENSMUSG00000054545	Ugt1a6a	4137	6.12872	6.22704	10.3038	1.32796	0.0805635	0.340909	-3.60099	2.0718	9.3893e-09	3.83953e-07
ENSMUSG00000004939	Nmrk2	1833	1.16234	1.25278	0.655695	0.165995	0	0.0426136	-3.58199	-0.59256	1.10516e-05	0.000182113
ENSMUSG00000025432	Avil	3470	1.84918	2.02655	2.99747	0.248993	0.241691	0.0852273	-3.58195	0.441964	1.74121e-08	6.8271e-07
ENSMUSG00000051747	Ttn	116796	52.8338	58.6226	73.8594	8.00927	2.33634	5.19886	-3.55609	5.07133	3.88536e-18	1.26331e-15
ENSMUSG00000025582	Nptx1	5212	51.7771	51.6955	61.3544	5.31185	2.81972	5.96591	-3.52727	4.90506	4.7646e-24	5.77426e-21
ENSMUSG00000048078	Tenm4	20988	16.9597	19.7865	30.8645	2.44843	1.7724	1.61932	-3.52157	3.62984	4.88411e-19	1.97303e-16
ENSMUSG00000000244	Tspan32	2953	6.39289	3.27933	8.24303	0.788478	0.322254	0.383523	-3.51946	1.74487	1.35678e-10	8.65421e-09
ENSMUSG00000002266	Zim1	5888	12.0989	12.4172	8.61771	1.61845	0	1.15057	-3.50916	2.61549	3.12336e-08	1.15021e-06
ENSMUSG00000032289	Thsd4	16755	6.8684	6.89028	6.7443	0.788478	0.161127	0.724432	-3.50753	1.93811	2.06622e-13	2.25776e-11
ENSMUSG00000090210	Itga10	5157	6.60423	6.04281	8.05569	0.663981	0.886199	0.340909	-3.49586	1.95892	2.39035e-13	2.56982e-11
ENSMUSG00000024810	Il33	2922	25.9414	24.945	41.3557	3.5689	3.3031	1.36364	-3.49305	4.07699	1.07738e-16	2.51974e-14
ENSMUSG00000032332	Col12a1	15972	199.765	231.506	153.807	21.5379	12.4873	17.8125	-3.49177	6.732	4.09106e-26	9.08966e-23
ENSMUSG00000028339	Col15a1	5937	0.792507	0.700082	1.92025	0.124496	0	0.127841	-3.48915	-0.470406	8.99605e-06	0.000154744
ENSMUSG00000024388	Myo7b	6574	10.9366	8.91683	16.7671	0.70548	0.886199	1.66193	-3.46872	2.7599	6.53932e-14	8.22412e-12
ENSMUSG00000026185	Igfbp5	9460	1596.27	1604.62	2210.63	218.74	84.2695	185.71	-3.46829	9.94181	4.3094e-19	1.85318e-16
ENSMUSG00000034839	Larp6	2437	0.581172	0.884314	1.87342	0.165995	0	0.0852273	-3.46577	-0.485655	1.49035e-05	0.000231021
ENSMUSG00000031558	Slit2	15680	45.0144	46.5002	34.4708	5.68534	1.28902	4.43182	-3.43908	4.5264	6.73472e-15	1.08169e-12
ENSMUSG00000041577	Prelp	3673	3.4342	3.27933	2.99747	0.497986	0	0.298295	-3.43385	0.911051	1.5675e-08	6.16413e-07
ENSMUSG00000027009	Itga4	14424	1.53218	2.28448	3.18481	0.124496	0.161127	0.340909	-3.41277	0.48083	6.77954e-08	2.32334e-06
ENSMUSG00000026564	Dusp27	4014	41.2104	38.5782	34.4708	5.27035	3.14198	2.30114	-3.40537	4.38994	2.33104e-20	1.23418e-17
ENSMUSG00000038540	Tmc3	9253	5.12488	4.38472	6.55695	0.622482	0	0.767045	-3.40535	1.60435	8.93724e-09	3.70007e-07
ENSMUSG00000003617	Cp	9266	27.2623	28.7402	25.5253	2.44843	2.49747	2.76989	-3.39638	3.908	5.69687e-24	5.84192e-21
ENSMUSG00000071984	Fndc1	7722	11.0951	12.2699	17.7974	1.45246	2.09465	0.46875	-3.39545	2.93664	8.26331e-12	6.47989e-10
ENSMUSG00000021913	Ogdhl	3425	6.55139	5.12165	4.73037	0.290492	0.483381	0.767045	-3.39017	1.63826	9.78469e-12	7.62805e-10
ENSMUSG00000042918	Mamstr	3381	1.05668	1.0317	2.06076	0.165995	0	0.170455	-3.38197	-0.21266	2.48079e-06	5.21631e-05
ENSMUSG00000002831	Plin4	5746	15.6916	16.4703	14.5658	1.74295	0.805635	1.875	-3.35416	3.11529	3.11639e-17	8.30891e-15
ENSMUSG00000038403	Hfe2	2017	7.07973	7.47982	11.8025	1.07897	1.28902	0.298295	-3.34027	2.31095	1.35612e-10	8.65421e-09
ENSMUSG00000051497	Kcnj16	3962	1.21518	0.958007	0.515189	0.0829977	0.0805635	0.0852273	-3.33595	-0.746096	2.6792e-05	0.000373994
ENSMUSG00000024049	Myom1	5716	3.4342	3.35302	6.79113	0.829977	0.402818	0.0852273	-3.33429	1.3815	3.61767e-07	9.88262e-06
ENSMUSG00000061816	Myl1	2020	10.6724	13.1173	19.2493	1.24496	2.98085	0.213068	-3.32098	3.00637	1.87732e-07	5.67496e-06
ENSMUSG00000021806	Nid2	4863	289.582	313.673	219.19	31.0826	25.6998	25.483	-3.32056	7.23771	2.57991e-27	1.14643e-23
ENSMUSG00000018166	Erbb3	5988	12.3103	12.0119	14.7063	1.78445	0.563945	1.40625	-3.3205	2.86153	1.05656e-14	1.63779e-12
ENSMUSG00000025172	Ankrd2	1091	0.739674	0.331618	3.23164	0.207494	0	0.170455	-3.31302	-0.17105	0.000398583	0.00328603
ENSMUSG00000029307	Dmp1	2754	6.55139	5.26904	6.51012	0.954473	0.402818	0.426136	-3.30253	1.79827	4.73887e-12	3.89962e-10
ENSMUSG00000026365	Cfh	7473	51.8828	59.3964	49.8329	9.04674	3.3031	3.96307	-3.28935	4.8932	5.53622e-17	1.4193e-14
ENSMUSG00000024617	Camk2a	7653	2.53602	3.0951	3.93417	0.580984	0	0.298295	-3.28568	0.905302	1.64124e-07	5.07643e-06
ENSMUSG00000000202	Btbd17	3162	1.42651	1.17909	1.73291	0.207494	0	0.170455	-3.2818	-0.150055	1.12078e-06	2.69209e-05
ENSMUSG00000032243	Itga11	5237	5.49472	4.93742	6.8848	0.995972	0.0805635	0.596591	-3.26196	1.72129	1.95918e-09	9.89312e-08
ENSMUSG00000027022	Xirp2	11970	16.4842	19.8602	25.4785	3.6934	0	2.64205	-3.25777	3.52468	7.11154e-06	0.000127083
ENSMUSG00000019102	Aldh3a1	1930	91.4025	86.2943	122.521	18.218	7.25072	6.34943	-3.23189	5.79383	3.14773e-15	5.59498e-13
ENSMUSG00000035861	Tmprss11bnl	4161	2.74736	1.95286	0.655695	0.290492	0	0.213068	-3.21972	0.129886	2.21215e-05	0.000321243
ENSMUSG00000040694	Apobec2	1215	1.32085	1.76863	2.62278	0.497986	0	0.0426136	-3.21902	0.223344	2.35384e-05	0.000334889
ENSMUSG00000004891	Nes	7307	1774	1762.11	1686.26	247.872	159.274	153.835	-3.21839	9.91294	1.20782e-23	1.15011e-20
ENSMUSG00000028328	Tmod1	4032	5.81172	4.86373	9.17974	0.912974	1.20845	0.0852273	-3.21241	1.92272	4.1668e-07	1.12217e-05
ENSMUSG00000071715	Ncf4	2031	9.98559	10.3538	5.24556	0.580984	2.01409	0.340909	-3.1991	2.28475	8.51285e-08	2.83271e-06
ENSMUSG00000067780	Pi15	6916	15.4275	16.1756	12.9734	2.98792	0.0805635	1.66193	-3.19174	3.06426	3.57045e-07	9.81394e-06
ENSMUSG00000032648	Pygm	3504	3.32853	1.87917	4.30886	0.331991	0.644508	0.127841	-3.1886	0.904733	7.98893e-07	1.98325e-05
ENSMUSG00000036067	Slc2a6	2954	0.422671	0.958007	1.07721	0.0414988	0.161127	0.0852273	-3.17031	-0.816252	0.000195466	0.00189786
ENSMUSG00000032816	Igdcc4	6407	4.80788	4.64265	4.16835	0.663981	0	0.724432	-3.17004	1.39805	1.01794e-07	3.32603e-06
ENSMUSG00000028369	Svep1	14892	71.1143	78.7408	39.0139	7.80178	4.83381	8.35227	-3.15976	5.1343	5.82225e-18	1.76401e-15
ENSMUSG00000002265	Peg3	12365	305.01	302.325	291.503	50.1306	12.5679	37.8835	-3.15639	7.38125	1.63843e-13	1.86683e-11
ENSMUSG00000026251	Chrnd	2897	51.6186	50.3322	84.9594	6.59831	8.94255	5.53977	-3.15612	5.12076	1.21427e-19	5.58187e-17
ENSMUSG00000020135	Apc2	9834	7.55524	6.55866	9.03923	0.871475	0.805635	0.894886	-3.15293	2.14162	7.18197e-14	8.78374e-12
ENSMUSG00000023959	Clic5	5864	0.634006	1.21593	1.5924	0.0829977	0.322254	0.0426136	-3.12293	-0.403646	0.000120912	0.00129539
ENSMUSG00000036687	Tmem184a	5922	1.42651	1.80547	0.702531	0.248993	0.0805635	0.0852273	-3.12028	-0.241212	1.85882e-05	0.000277491
ENSMUSG00000037362	Nov	2864	4.86071	4.53211	6.46328	1.07897	0.161127	0.46875	-3.1186	1.61277	7.66751e-09	3.2686e-07
ENSMUSG00000078190	Dnm3os	15852	14.0538	12.4541	7.39999	1.65995	0.886199	1.27841	-3.11404	2.68304	7.38746e-13	7.46078e-11
ENSMUSG00000070802	Pnmal2	4146	25.6244	22.7711	22.2936	4.19138	1.53071	2.38636	-3.0951	3.73007	4.42743e-15	7.60907e-13
ENSMUSG00000023960	Enpp5	4824	10.7253	11.1645	15.0342	1.78445	0.644508	1.74716	-3.09367	2.80477	6.43125e-13	6.54465e-11
ENSMUSG00000082223	Gm15079	215	2.00769	0.810621	1.35823	0.248993	0	0.170455	-3.09055	-0.198563	1.80499e-05	0.000270668
ENSMUSG00000062077	Trim54	1770	3.17003	2.80033	4.73037	0.248993	0.644508	0.426136	-3.07008	1.0812	5.53991e-08	1.94862e-06
ENSMUSG00000048337	Npy4r	3625	1.26801	0.958007	1.5924	0.0414988	0.402818	0.0852273	-3.05349	-0.285104	0.000104196	0.00115272
ENSMUSG00000037418	Best1	2140	1.16234	0.847467	0.281012	0.124496	0.161127	0	-3.05318	-0.915731	0.000934588	0.00639579
ENSMUSG00000028860	Sytl1	2357	2.43036	3.53726	4.40253	0.497986	0.161127	0.511364	-3.04962	1.03983	3.32946e-08	1.21937e-06
ENSMUSG00000026255	Efhd1	2117	45.8598	38.2097	67.1151	9.17124	4.43099	4.64489	-3.04036	4.82636	1.3409e-15	2.62875e-13
ENSMUSG00000025815	Dhtkd1	6159	1.69068	2.28448	1.40506	0.207494	0.161127	0.255682	-3.03773	0.168834	5.84804e-07	1.49674e-05
ENSMUSG00000014773	Dll1	4576	4.96638	3.79518	4.16835	0.788478	0	0.681818	-3.02047	1.33843	1.01878e-06	2.46485e-05
ENSMUSG00000066842	Hmcn1	20289	2.00769	2.83717	3.41898	0.622482	0	0.298295	-3.01845	0.734626	3.16869e-06	6.4393e-05
ENSMUSG00000018707	Dync1h1	15582	850.73	851.815	930.853	116.778	92.6481	117.145	-3.01093	8.94681	3.62028e-24	4.8262e-21
ENSMUSG00000064372	mt-Tp	66	1.79635	1.43701	1.54557	0.539485	0	0	-2.97118	0.00604126	0.000231553	0.00216966
ENSMUSG00000051243	Islr2	4927	1.47935	1.91601	1.68607	0.456487	0.161127	0	-2.96701	0.0980983	2.69703e-05	0.00037609
ENSMUSG00000072812	Ahnak2	16977	88.9722	83.8624	80.1822	11.6612	9.5065	11.1222	-2.96584	5.5755	3.32894e-24	4.8262e-21
ENSMUSG00000045104	Gm5514	305	0.264169	0.331618	1.03038	0.0414988	0	0.127841	-2.96282	-1.30494	0.00208469	0.0120548
ENSMUSG00000000794	Kcnn3	3072	1.16234	0.51585	0.702531	0.0414988	0	0.213068	-2.96107	-0.885276	0.000217263	0.00206733
ENSMUSG00000035615	Frmpd1	5358	18.9673	20.155	27.2582	2.28244	3.46423	2.85511	-2.95977	3.6583	2.12828e-16	4.72869e-14
ENSMUSG00000047495	Dlgap2	6393	1.16234	1.25278	0.889872	0.165995	0.241691	0.0426136	-2.94542	-0.447691	8.77045e-05	0.000995902
ENSMUSG00000047786	Lix1	3427	4.33237	4.20049	3.88734	1.03747	0	0.46875	-2.93735	1.29578	6.94611e-06	0.000124628
ENSMUSG00000032735	Ablim3	4537	0.422671	1.0317	1.54557	0.207494	0	0.127841	-2.93724	-0.564468	0.000195194	0.00189659
ENSMUSG00000046442	Ppm1e	6694	3.48703	3.27933	4.02784	0.580984	0.241691	0.511364	-2.93419	1.10173	7.67439e-09	3.2686e-07
ENSMUSG00000061603	Akap6	10249	29.9039	30.6931	33.3468	5.85133	2.01409	4.26136	-2.92995	4.1554	2.14911e-14	3.08062e-12
ENSMUSG00000019278	Dpep1	2230	2.21902	0.884314	0.702531	0.248993	0.0805635	0.127841	-2.91984	-0.301426	0.000113023	0.00122796
ENSMUSG00000030433	Sbk2	3053	0.0528338	0.368464	1.12405	0	0	0.170455	-2.91193	-1.34177	0.0109579	0.0423666
ENSMUSG00000024066	Xdh	4551	11.1479	10.2065	12.0367	2.24094	1.45014	0.724432	-2.91086	2.68442	5.01273e-11	3.49868e-09
ENSMUSG00000061086	Myl4	4314	12.3103	13.6332	30.7709	2.73892	2.57803	2.21591	-2.91062	3.43784	1.68579e-11	1.24852e-09
ENSMUSG00000030592	Ryr1	15473	14.4765	13.5963	18.8747	2.86342	0.966762	2.25852	-2.90807	3.166	3.08847e-12	2.68983e-10
ENSMUSG00000047033	Pcdhb15	2794	1.10951	1.14224	1.07721	0.124496	0	0.255682	-2.90544	-0.445007	3.09166e-05	0.000420991
ENSMUSG00000029757	Dync1i1	3123	36.0327	35.6305	43.9784	6.76431	4.67268	4.00568	-2.89857	4.45818	3.06083e-18	1.0201e-15
ENSMUSG00000040254	Sema3d	6503	27.0509	32.7196	26.1341	6.68131	0.0805635	4.64489	-2.8968	4.03322	6.02702e-05	0.00073042
ENSMUSG00000002032	Tmem25	2894	0.528338	0.700082	1.77974	0.124496	0.0805635	0.170455	-2.88405	-0.569373	0.000252765	0.00231588
ENSMUSG00000028399	Ptprd	26085	11.2008	11.7172	9.08607	2.19944	0.322254	1.66193	-2.87992	2.62615	8.44518e-09	3.50725e-07
ENSMUSG00000023830	Igf2r	9388	65.8309	64.4075	65.3354	11.4952	4.02818	10.8239	-2.87917	5.21448	2.21051e-14	3.13493e-12
ENSMUSG00000034035	Ccdc17	2543	0.739674	0.405311	1.07721	0.165995	0	0.0852273	-2.87016	-0.953482	0.000301682	0.00265635
ENSMUSG00000030827	Fgf21	927	1.05668	1.36332	4.4962	0.373489	0.241691	0.298295	-2.86957	0.507218	3.96974e-05	0.000514792
ENSMUSG00000034981	Parm1	5064	1.90202	2.17394	2.95063	0.456487	0.0805635	0.340909	-2.86876	0.528477	1.08881e-06	2.62476e-05
ENSMUSG00000031636	Pdlim3	1571	85.7493	80.1041	110.766	14.9396	13.2124	10.1847	-2.8511	5.71762	2.40707e-20	1.23418e-17
ENSMUSG00000020315	Sptbn1	18773	574.357	570.567	553.594	96.6508	36.737	103.338	-2.84153	8.33398	9.67696e-14	1.16219e-11
ENSMUSG00000028780	Sema3c	7438	15.2161	17.5757	19.1088	3.73489	0.402818	2.94034	-2.83928	3.31856	8.41195e-08	2.81052e-06
ENSMUSG00000075318	Scn2a1	9136	0.369837	0.405311	1.35823	0.207494	0	0.0426136	-2.83477	-0.985216	0.00128463	0.00820966
ENSMUSG00000064179	Tnnt1	1978	21.2392	20.155	25.9936	3.73489	4.59212	1.27841	-2.8269	3.69533	9.53033e-11	6.28955e-09
ENSMUSG00000027386	Fbln7	3219	14.5293	12.8594	10.3506	1.95044	1.93352	1.49148	-2.81383	2.8702	1.45264e-13	1.68392e-11
ENSMUSG00000026193	Fn1	8266	5668.65	6108.1	6924.8	803.044	948.313	944.957	-2.79411	11.8003	2.63599e-21	1.67335e-18
ENSMUSG00000021388	Aspn	2338	3.64553	4.08995	3.8405	0.788478	0	0.767045	-2.78899	1.21707	7.60301e-06	0.000134246
ENSMUSG00000039126	Prune2	12492	272.57	290.681	309.722	54.6125	23.7662	48.8352	-2.776	7.38233	9.22696e-16	1.86371e-13
ENSMUSG00000022103	Gfra2	3453	0.739674	0.92116	1.35823	0.165995	0	0.213068	-2.77143	-0.551769	0.000110523	0.00120868
ENSMUSG00000068587	Mgam	6440	18.2805	19.0864	21.638	4.27438	1.12789	3.1108	-2.76137	3.51025	8.92264e-11	5.9178e-09
ENSMUSG00000044734	Serpinb1a	3064	21.2392	18.9759	19.7645	5.80984	1.36958	1.5767	-2.75319	3.53522	2.0968e-08	8.12572e-07
ENSMUSG00000025278	Flnb	9054	1316.99	1378.35	1359.54	170.187	171.52	260.028	-2.75221	9.60036	6.57483e-19	2.4347e-16
ENSMUSG00000039452	Snx22	2548	1.05668	0.958007	0.327848	0.124496	0	0.170455	-2.75112	-0.857135	0.000500924	0.00394204
ENSMUSG00000034330	Plcg2	4263	13.2085	15.9913	20.1392	3.3614	1.53071	2.34375	-2.74305	3.25824	2.75789e-12	2.4348e-10
ENSMUSG00000028631	Kcnq4	4009	4.17387	4.86373	6.18227	0.912974	0.483381	0.809659	-2.73537	1.60135	1.91529e-09	9.74533e-08
ENSMUSG00000031616	Ednra	5468	5.07205	5.52696	8.66455	1.74295	0.402818	0.639205	-2.73394	1.92903	2.11447e-07	6.29197e-06
ENSMUSG00000061859	Inadl	12732	21.292	20.4498	30.5367	4.56487	2.09465	4.0483	-2.73247	3.80392	5.01091e-13	5.21879e-11
ENSMUSG00000020427	Igfbp3	3125	4.91355	4.56895	5.85442	1.41096	0.644508	0.213068	-2.73132	1.61248	1.22352e-06	2.89712e-05
ENSMUSG00000037206	Islr	2351	325.298	333.055	315.53	76.5653	37.7843	33.196	-2.72129	7.54723	1.42174e-14	2.13684e-12
ENSMUSG00000036553	Sh3tc1	5937	2.90586	1.87917	3.32531	0.414988	0.0805635	0.639205	-2.71865	0.7304	4.68003e-06	9.00351e-05
ENSMUSG00000021567	Nkd2	6561	22.8242	22.5868	21.638	3.5274	3.38367	3.32386	-2.70899	3.70169	1.35298e-16	3.05705e-14
ENSMUSG00000023186	Vwa5a	4995	53.2565	50.2585	51.2848	11.2462	3.78649	8.4375	-2.70771	4.89976	4.6638e-13	4.89552e-11
ENSMUSG00000079588	Tmem182	1768	1.00384	1.91601	3.79367	0.290492	0.402818	0.340909	-2.70232	0.494595	4.2278e-05	0.000543498
ENSMUSG00000054580	Pla2r1	9866	2.69453	3.75833	3.8405	0.746979	0	0.724432	-2.69855	1.06961	2.31434e-05	0.000330683
ENSMUSG00000036306	Lzts1	7643	6.02306	6.74289	4.54303	1.53546	0.241691	0.767045	-2.6949	1.78567	2.75111e-07	7.93832e-06
ENSMUSG00000040249	Lrp1	18050	1480.09	1494.49	1394.15	225.671	201.087	250.142	-2.69001	9.71609	2.55294e-20	1.26049e-17
ENSMUSG00000038763	Alpk3	6431	1.47935	1.25278	1.4519	0.373489	0.161127	0.0852273	-2.67655	-0.133571	3.93037e-05	0.000510679
ENSMUSG00000035284	Vps13c	11438	48.6071	50.5901	42.667	10.9972	0.886199	10.142	-2.67641	4.77953	4.75096e-06	9.11296e-05
ENSMUSG00000021596	Mctp1	8169	3.96254	3.46356	4.40253	0.746979	0.563945	0.511364	-2.67499	1.25939	2.62506e-08	9.85764e-07
ENSMUSG00000099065	Gm19980	4402	1.00384	0.700082	0.515189	0.248993	0	0.0426136	-2.67317	-0.925597	0.00071844	0.00522505
ENSMUSG00000046743	Fat4	18340	7.87224	6.37443	7.49366	1.74295	0.322254	1.19318	-2.67272	2.10373	3.84571e-08	1.39313e-06
ENSMUSG00000039007	Cpq	1915	42.0557	40.5679	36.9063	8.42426	3.62536	6.51989	-2.67073	4.53328	2.1253e-14	3.0796e-12
ENSMUSG00000025083	Afap1l2	5565	12.6273	12.4541	16.7671	2.36543	2.49747	1.78977	-2.65918	3.03707	7.92533e-13	7.88452e-11
ENSMUSG00000024500	Ppp2r2b	3970	10.3026	10.9434	12.1304	2.48993	1.7724	1.02273	-2.65427	2.71635	1.60749e-10	1.01082e-08
ENSMUSG00000024885	Aldh3b1	1865	19.5485	18.0916	20.5607	4.64787	2.17522	2.42898	-2.63379	3.50782	3.48325e-12	2.95766e-10
ENSMUSG00000029309	Sparcl1	3103	1.95485	1.43701	1.82658	0.290492	0.402818	0.170455	-2.63264	0.160161	1.31417e-05	0.00021133
ENSMUSG00000039376	Synpo2l	8093	49.9808	50.0374	70.7214	10.6652	9.34537	8.05398	-2.60399	5.05589	5.84781e-17	1.47089e-14
ENSMUSG00000020183	Cpm	5981	4.59654	3.79518	2.15443	0.788478	0	0.852273	-2.59028	1.11235	0.000117379	0.00126601
ENSMUSG00000048347	Pcdhb18	5038	1.37368	1.40016	0.983543	0.290492	0	0.255682	-2.58875	-0.256666	0.000121132	0.001296
ENSMUSG00000005397	Nid1	6026	729.741	778.233	855.261	149.811	76.1325	168.366	-2.58253	8.84465	5.54309e-14	7.17427e-12
ENSMUSG00000034648	Lrrn1	3754	31.9645	35.741	49.4582	6.80581	5.15607	7.54261	-2.57798	4.51813	3.71646e-15	6.51897e-13
ENSMUSG00000031328	Flna	9633	4140.48	4101.19	4110.84	529.525	723.622	816.179	-2.57759	11.2311	1.63696e-17	4.64304e-15
ENSMUSG00000041688	Amot	8388	68.1556	70.303	63.3683	15.1886	2.73916	15.8097	-2.57197	5.30044	9.30612e-08	3.06321e-06
ENSMUSG00000032358	Fam83b	6254	2.37752	2.32132	2.15443	0.663981	0	0.383523	-2.57106	0.530158	4.68123e-05	0.000590402
ENSMUSG00000030739	Myh14	7781	0.634006	0.257925	1.17088	0.165995	0	0.127841	-2.56585	-1.01431	0.00224609	0.0127857
ENSMUSG00000032503	Arpp21	15915	1.16234	1.80547	2.29493	0.290492	0	0.511364	-2.56444	0.187235	0.000126581	0.00133501
ENSMUSG00000028465	Tln1	9742	1135.35	1154.91	1235.38	189.152	196.575	213.665	-2.55625	9.4255	4.72735e-19	1.96938e-16
ENSMUSG00000037379	Spon2	2231	77.7186	69.1976	92.0784	20.9569	12.0845	8.18182	-2.53277	5.54946	2.27819e-12	2.07168e-10
ENSMUSG00000025085	Ablim1	15870	69.7935	63.0811	55.8278	11.9517	6.20339	14.3182	-2.52915	5.20947	1.90498e-13	2.09879e-11
ENSMUSG00000069833	Ahnak	18536	1382.08	1400.94	1159.6	336.14	85.3168	264.034	-2.52347	9.59152	3.31687e-09	1.57357e-07
ENSMUSG00000089901	Gm8113	2719	0.634006	0.773775	1.07721	0	0.241691	0.213068	-2.52096	-0.756252	0.00238626	0.0133923
ENSMUSG00000014602	Kif1a	9009	2.95869	2.76348	2.43544	0.788478	0.161127	0.383523	-2.51631	0.771185	5.90763e-06	0.000108179
ENSMUSG00000090399	Nav1	1643	11.4121	12.3067	14.7063	1.86745	1.04733	3.66477	-2.51458	2.93329	1.25349e-08	5.00309e-07
ENSMUSG00000040111	Gramd1b	7438	15.7973	19.0496	20.1861	4.14988	2.09465	3.32386	-2.50251	3.44704	7.04188e-12	5.58782e-10
ENSMUSG00000007122	Casq1	2548	0.264169	0.479003	1.4519	0.207494	0	0.127841	-2.49684	-0.907615	0.00397786	0.0197933
ENSMUSG00000057378	Ryr3	18414	4.43804	3.72149	3.41898	0.829977	0.322254	0.809659	-2.49082	1.25171	4.24115e-07	1.13885e-05
ENSMUSG00000031626	Sorbs2	16555	32.7041	35.2989	37.7962	7.63578	3.46423	7.54261	-2.48878	4.3841	1.52238e-12	1.44963e-10
ENSMUSG00000044022	Pcdhb21	4661	4.43804	4.64265	3.32531	1.20347	0	0.894886	-2.48369	1.35353	0.000167993	0.00168006
ENSMUSG00000086503	Xist	16728	411.945	438.472	401.426	106.901	27.311	90.2557	-2.47802	7.94368	4.35416e-09	2.00323e-07
ENSMUSG00000041695	Kcnj2	5442	69.0538	68.7186	41.6367	16.5165	7.41185	8.18182	-2.47573	5.14536	3.63364e-11	2.56297e-09
ENSMUSG00000029851	Fam115c	4768	8.18924	6.59551	6.83797	1.90895	0.483381	1.36364	-2.46944	2.12443	7.99668e-08	2.69201e-06
ENSMUSG00000046191	Pcdhb20	3394	3.01153	3.42672	3.51265	0.995972	0.402818	0.340909	-2.46711	1.05236	4.25364e-06	8.27814e-05
ENSMUSG00000070733	Fryl	15704	86.9116	89.0578	104.583	22.3679	5.23663	23.054	-2.46314	5.79044	2.47016e-08	9.35504e-07
ENSMUSG00000059336	Slc14a1	4903	7.76657	7.18505	9.60126	2.57293	0.0805635	1.66193	-2.46204	2.3077	7.35692e-05	0.000865624
ENSMUSG00000022565	Plec	25477	1498.68	1502.97	1384.17	269.493	267.31	261.776	-2.45732	9.75522	5.7544e-18	1.76401e-15
ENSMUSG00000015222	Map2	9480	19.39	22.1815	31.2392	6.26632	0.725072	6.13636	-2.45294	3.85502	7.18837e-06	0.000128284
ENSMUSG00000023885	Thbs2	5900	274.63	280.364	313.469	63.1612	41.9736	54.2472	-2.44456	7.42159	1.33944e-16	3.05705e-14
ENSMUSG00000022584	Ly6c2	793	2.16619	2.5424	3.41898	0.829977	0.483381	0.170455	-2.43458	0.782671	4.07754e-05	0.000526875
ENSMUSG00000069919	Hba-a1	809	2.43036	1.76863	4.44936	0.331991	1.20845	0.170455	-2.42831	0.862591	0.000553276	0.00425359
ENSMUSG00000056481	Cd248	2559	9.77426	11.5329	16.8139	2.98792	2.33634	1.74716	-2.42663	2.93737	1.1155e-09	6.02055e-08
ENSMUSG00000030536	Iqgap1	7321	661.427	635.085	675.319	124.289	97.2402	145.483	-2.42504	8.60711	2.92733e-16	6.29424e-14
ENSMUSG00000063972	Nr6a1	12013	10.3554	10.2065	10.2101	2.19944	0.886199	2.5142	-2.4183	2.63168	6.58652e-09	2.90745e-07
ENSMUSG00000075604	Cyp11b1	2389	0.422671	0.663235	1.21772	0.0414988	0.241691	0.170455	-2.41294	-0.833206	0.00431543	0.0211129
ENSMUSG00000027546	Atp9a	6329	1.26801	1.21593	2.15443	0.414988	0.322254	0.127841	-2.41212	0.0357932	0.000147463	0.00150869
ENSMUSG00000027253	Lrp4	8833	99.2748	91.4159	71.424	22.4094	6.04227	20.5824	-2.41173	5.70048	6.85534e-09	3.0062e-07
ENSMUSG00000028763	Hspg2	14331	909.27	940.947	893.057	165.331	161.933	188.651	-2.41054	9.08569	2.89632e-17	7.87977e-15
ENSMUSG00000033207	Mamdc2	3324	21.2392	20.8182	23.4177	5.85133	2.09465	4.21875	-2.40623	3.70902	4.15985e-10	2.43223e-08
ENSMUSG00000026131	Dst	36039	335.336	357.815	342.507	87.2305	28.5195	79.3892	-2.40621	7.68144	3.87089e-10	2.28331e-08
ENSMUSG00000030000	Add2	3103	28.3718	29.4034	44.5873	6.01733	6.12283	7.15909	-2.4042	4.3509	1.8175e-13	2.03606e-11
ENSMUSG00000045659	Plekha7	12286	1.95485	1.95286	3.51265	0.248993	0.402818	0.724432	-2.40229	0.660811	4.21176e-05	0.00054196
ENSMUSG00000020432	Tcn2	2166	32.2815	32.7196	49.4582	8.05077	6.04227	7.5	-2.39958	4.51137	1.24337e-13	1.45397e-11
ENSMUSG00000048583	Igf2	7999	3.38136	5.0848	6.79113	0.829977	1.85296	0.340909	-2.3935	1.65882	3.75709e-05	0.00049297
ENSMUSG00000070327	Rnf213	16820	84.904	85.7047	86.9733	23.9033	4.99494	19.9858	-2.39111	5.67874	6.40961e-08	2.20792e-06
ENSMUSG00000030681	Mvp	2886	84.587	81.4306	85.8961	22.2434	14.4209	11.2926	-2.39085	5.64701	6.53128e-14	8.22412e-12
ENSMUSG00000038984	Tspyl5	4007	2.27185	1.84232	2.01392	0.207494	0.402818	0.553977	-2.38428	0.40594	3.09969e-05	0.0004212
ENSMUSG00000044033	Ccdc141	14306	47.2863	44.6578	55.6873	11.9517	8.6203	7.71307	-2.38037	4.88012	1.95903e-14	2.90176e-12
ENSMUSG00000027861	Casq2	3049	8.03074	6.59551	14.1911	1.61845	1.61127	2.25852	-2.38002	2.54558	3.53545e-08	1.28773e-06
ENSMUSG00000048612	Myof	7055	723.612	727.09	752.551	161.555	105.78	155.966	-2.37928	8.77444	2.83905e-15	5.18457e-13
ENSMUSG00000002980	Bcam	3244	4.12104	4.05311	7.21265	0.788478	0.966762	1.19318	-2.3751	1.66658	3.3742e-07	9.41036e-06
ENSMUSG00000019820	Utrn	12308	170.125	176.31	152.121	37.9714	18.0462	40.1847	-2.37009	6.63326	2.10926e-12	1.93921e-10
ENSMUSG00000040428	Plekha4	3694	3.32853	2.91087	2.01392	0.912974	0.322254	0.298295	-2.36956	0.808955	3.18477e-05	0.000430153
ENSMUSG00000021638	Ocln	5326	0.792507	0.958007	2.01392	0.622482	0	0.0426136	-2.35925	-0.222201	0.00587739	0.0267047
ENSMUSG00000028364	Tnc	7745	884.227	947.911	1069.06	204.008	134.219	227.386	-2.35828	9.17478	3.622e-14	4.82848e-12
ENSMUSG00000035095	Fam167a	4493	30.8021	31.2089	33.4405	6.22482	6.44508	5.96591	-2.35724	4.25867	6.99962e-15	1.11086e-12
ENSMUSG00000037033	Clca4	3347	2.90586	2.91087	3.32531	0.746979	0.161127	0.767045	-2.35597	0.948909	9.14218e-06	0.000157055
ENSMUSG00000024236	Svil	10902	96.8444	105.823	101.071	24.0278	13.9375	21.2216	-2.35473	5.92187	6.36689e-15	1.03666e-12
ENSMUSG00000039952	Dag1	8261	236.537	240.533	261.341	48.1386	24.2496	71.9744	-2.35248	7.20233	1.71322e-10	1.07119e-08
ENSMUSG00000014453	Blk	2462	2.43036	1.5844	2.29493	0.580984	0	0.553977	-2.3441	0.443919	0.00026502	0.00240502
ENSMUSG00000020620	Abca8b	7722	10.8309	12.1225	15.1747	3.02941	1.45014	2.89773	-2.34181	2.94859	2.17077e-09	1.0798e-07
ENSMUSG00000038276	Asic3	1931	1.00384	0.736928	1.92025	0.165995	0.483381	0.127841	-2.33892	-0.263689	0.00157606	0.00965554
ENSMUSG00000028270	Gbp2	2678	1.47935	1.43701	2.2481	0.539485	0	0.383523	-2.33854	0.184938	0.00027046	0.00244441
ENSMUSG00000038463	Olfml2b	3087	181.273	175.536	205.701	42.5363	30.6141	38.2244	-2.33465	6.8131	4.34148e-16	8.90405e-14
ENSMUSG00000022519	Srl	8373	12.733	14.2596	23.3709	3.11241	2.81972	4.00568	-2.33179	3.34763	6.87937e-10	3.8212e-08
ENSMUSG00000021403	Serpinb9b	3246	54.3132	50.7744	53.2987	11.8272	6.52565	12.9119	-2.33119	4.98842	7.65862e-13	7.67647e-11
ENSMUSG00000021238	Aldh6a1	3328	10.1441	10.5012	10.538	2.48993	0.161127	3.4517	-2.31932	2.66875	0.000125783	0.00133187
ENSMUSG00000052062	Pard3b	10799	6.76273	6.15335	9.17974	1.57696	1.36958	1.44886	-2.31809	2.18151	8.03404e-09	3.3893e-07
ENSMUSG00000067889	Sptbn2	8214	1.74352	0.847467	0.468354	0.0414988	0	0.511364	-2.31639	-0.496312	0.00998304	0.0394865
ENSMUSG00000030451	Herc2	15346	100.49	95.1743	82.4303	25.8953	6.12283	23.6506	-2.31484	5.80146	7.27225e-08	2.47312e-06
ENSMUSG00000031391	L1cam	8555	27.5264	27.598	32.6443	7.0548	4.35043	6.09375	-2.3147	4.14386	1.00638e-12	9.79276e-11
ENSMUSG00000037820	Tgm2	4594	23.9337	23.3238	33.1595	5.93433	4.51156	5.66761	-2.31086	4.01949	2.39556e-12	2.1433e-10
ENSMUSG00000034160	Ogt	7803	147.512	136.332	111.468	31.1241	12.4873	35.8381	-2.31062	6.30866	4.88528e-10	2.8193e-08
ENSMUSG00000044951	Mylk4	6649	2.27185	1.98971	2.10759	0.456487	0	0.724432	-2.30722	0.467962	0.000316276	0.00275394
ENSMUSG00000060012	Kif13b	5563	21.2392	19.197	23.886	5.60234	0.241691	7.03125	-2.30522	3.70172	0.000433241	0.00353047
ENSMUSG00000025504	Eps8l2	4451	11.7819	8.47467	10.7253	2.24094	2.09465	1.91761	-2.30422	2.66055	6.69691e-10	3.75111e-08
ENSMUSG00000037211	Spry1	3010	5.49472	4.64265	6.13544	1.24496	1.20845	0.852273	-2.30166	1.75627	6.31339e-08	2.18041e-06
ENSMUSG00000027204	Fbn1	11803	178.684	187.917	186.686	42.3703	28.9223	40.9943	-2.29867	6.79526	2.2345e-15	4.19551e-13
ENSMUSG00000030319	Cand2	4795	30.9078	28.4823	43.1354	6.51532	5.88114	8.4375	-2.29257	4.37071	1.95487e-12	1.80974e-10
ENSMUSG00000006362	Cbfa2t3	6273	0.211335	0.663235	1.21772	0.331991	0	0.0426136	-2.28989	-0.923426	0.0119163	0.045038
ENSMUSG00000055435	Maf	7540	18.2277	15.8808	12.6456	5.35335	2.01409	2.08807	-2.28734	3.24797	9.46814e-08	3.10886e-06
ENSMUSG00000022665	Ccdc80	4242	72.2238	71.1873	82.9923	20.0024	12.4873	13.8068	-2.28572	5.51041	4.33277e-14	5.71882e-12
ENSMUSG00000079243	Xirp1	5836	29.4813	29.8824	39.0607	2.94642	10.4733	7.03125	-2.27863	4.31659	3.72141e-08	1.35177e-06
ENSMUSG00000097888	Gm26682	1726	1.00384	0.92116	1.26456	0.497986	0	0.0852273	-2.27728	-0.425655	0.00213325	0.0122897
ENSMUSG00000060429	Sntb1	2861	9.03458	11.0171	12.4582	2.48993	0.322254	3.75	-2.27559	2.73509	5.1849e-05	0.000645953
ENSMUSG00000039414	Heatr5b	6401	72.3823	72.5506	77.1379	15.3131	11.1983	19.3892	-2.269	5.48532	7.84425e-14	9.50651e-12
ENSMUSG00000030218	Mgp	594	867.796	907.306	1006.02	234.344	265.054	80.1562	-2.26295	9.12989	1.43584e-08	5.69678e-07
ENSMUSG00000024176	Sox8	3208	2.69453	3.0951	3.13797	0.788478	0.644508	0.426136	-2.25763	0.938031	6.35503e-06	0.000115421
ENSMUSG00000028024	Enpep	4704	0.68684	1.17909	0.843037	0.414988	0	0.0852273	-2.25694	-0.606073	0.00367893	0.0186691
ENSMUSG00000063450	Syne2	25144	56.9549	61.1282	61.2607	15.0641	7.08959	15.1705	-2.25589	5.17997	1.88028e-11	1.37725e-09
ENSMUSG00000047910	Pcdhb16	5267	6.12872	4.86373	5.94809	1.70145	1.04733	0.767045	-2.25015	1.81871	3.39057e-07	9.43625e-06
ENSMUSG00000024235	Map3k8	5591	1.79635	1.17909	0.60886	0.331991	0	0.340909	-2.2497	-0.280357	0.00159093	0.0097243
ENSMUSG00000033209	Ttc28	12455	69.001	67.3184	67.9113	13.1136	12.5679	17.3011	-2.24527	5.36921	1.17698e-14	1.80349e-12
ENSMUSG00000021614	Vcan	15319	311.508	364.19	354.31	94.7003	31.742	90.9375	-2.24281	7.70075	5.08481e-09	2.30563e-07
ENSMUSG00000052516	Robo2	15555	3.48703	2.94771	3.41898	0.746979	0.402818	0.852273	-2.24121	1.06795	3.90624e-06	7.68054e-05
ENSMUSG00000032702	Kank1	6150	11.5706	10.0591	8.24303	3.73489	1.28902	1.19318	-2.24017	2.61944	1.86655e-06	4.18202e-05
ENSMUSG00000046387	Pcdhb17	3268	8.50625	8.62206	7.39999	1.74295	1.85296	1.61932	-2.23582	2.34471	3.95722e-09	1.85101e-07
ENSMUSG00000077565	Gm23201	88	1.58501	1.14224	2.10759	0.248993	0.161127	0.553977	-2.23524	0.108353	0.000214209	0.00204513
ENSMUSG00000031129	Slc9a9	5964	14.8463	14.0753	14.1911	4.14988	1.12789	3.70739	-2.2328	3.141	1.9698e-07	5.91428e-06
ENSMUSG00000026249	Serpine2	3821	47.6033	47.4582	48.381	11.2047	5.63945	13.4659	-2.23227	4.86281	8.75532e-11	5.86518e-09
ENSMUSG00000034488	Edil3	14224	11.6763	12.1962	12.6924	3.90089	0.563945	3.15341	-2.23061	2.90819	9.54664e-06	0.000162329
ENSMUSG00000026208	Des	3651	1717.68	1692.54	2560.54	447.565	444.711	381.307	-2.22904	10.2378	2.86591e-13	3.05643e-11
ENSMUSG00000033295	Ptprf	9997	11.3064	12.7857	9.17974	1.95044	1.93352	3.15341	-2.22781	2.77617	6.80867e-09	2.99559e-07
ENSMUSG00000003354	Ccdc65	1882	1.05668	1.32647	2.06076	0.497986	0.0805635	0.298295	-2.21941	0.0100579	0.000467441	0.00374037
ENSMUSG00000022054	Nefm	5777	101.705	107.997	119.992	28.5097	24.5719	17.7273	-2.21932	6.06347	6.94033e-14	8.64687e-12
ENSMUSG00000029596	Sdsl	1699	2.37752	2.39502	3.23164	0.746979	0.241691	0.639205	-2.21872	0.789611	2.32442e-05	0.000331056
ENSMUSG00000070047	Fat1	14601	274.894	297.056	247.478	64.0327	40.2012	71.804	-2.2171	7.37548	8.09792e-13	7.99654e-11
ENSMUSG00000036617	Etl4	16038	14.8991	12.8226	14.238	4.89686	0.805635	3.15341	-2.2155	3.10561	5.11588e-06	9.63274e-05
ENSMUSG00000045903	Npas4	3269	1.53218	2.35817	2.57595	0.788478	0	0.511364	-2.20432	0.513973	0.000802517	0.00568057
ENSMUSG00000047126	Cltc	8757	629.621	636.448	572.609	157.364	59.0531	182.429	-2.20393	8.54328	9.53123e-09	3.88565e-07
ENSMUSG00000020034	Tcp11l2	3028	22.1374	17.9074	23.605	6.22482	2.6586	4.77273	-2.20194	3.70211	2.77012e-09	1.34775e-07
ENSMUSG00000026418	Tnni1	1695	40.8934	42.9261	81.6809	10.0012	16.1127	10.0568	-2.19917	5.0759	1.15986e-09	6.2347e-08
ENSMUSG00000000120	Ngfr	3440	30.3266	27.3032	32.3164	7.0548	4.91438	7.58523	-2.19099	4.20006	6.24212e-12	5.0373e-10
ENSMUSG00000089726	Mir17hg	3534	3.2757	2.98456	1.54557	0.580984	0.725072	0.426136	-2.19051	0.765844	7.79694e-05	0.000906199
ENSMUSG00000019866	Aim1	7396	47.6033	54.2748	52.362	15.3131	8.37861	10.0994	-2.18391	4.97616	5.97802e-12	4.85932e-10
ENSMUSG00000048916	Gm5540	3777	4.54371	3.64779	3.60633	0.539485	1.53071	0.639205	-2.18275	1.33212	2.99466e-05	0.000411141
ENSMUSG00000042842	Serpinb6b	2292	8.03074	6.55866	4.44936	1.95044	0.483381	1.61932	-2.18243	1.99278	7.48396e-06	0.000132659
ENSMUSG00000001552	Jup	6380	193.319	200.334	273.05	49.2591	48.8215	49.0909	-2.17937	7.08506	4.72736e-14	6.17848e-12
ENSMUSG00000023224	Serping1	2638	1.63785	2.10025	2.62278	0.497986	0.644508	0.298295	-2.17589	0.496241	0.000100198	0.00111777
ENSMUSG00000021200	Asb2	3479	1.53218	0.736928	2.52911	0.373489	0.322254	0.340909	-2.1755	0.102612	0.000788119	0.00558852
ENSMUSG00000000031	H19	2893	1067.67	1018.73	1171.31	206.996	449.706	66.4347	-2.17189	9.37412	1.38543e-05	0.000219872
ENSMUSG00000031503	Col4a2	6571	513.65	518.245	492.568	104.038	130.03	107.216	-2.15964	8.28115	2.70184e-14	3.71323e-12
ENSMUSG00000023055	Calcoco1	4328	104.135	92.2634	117.135	29.2982	17.8851	22.8409	-2.15925	6.00128	5.19056e-13	5.36398e-11
ENSMUSG00000026043	Col3a1	7108	1769.56	1674.23	1349.14	557.703	199.878	316.065	-2.15812	9.93355	7.06105e-09	3.06154e-07
ENSMUSG00000037685	Atp8a1	11327	1.53218	1.10539	1.4519	0.70548	0	0.127841	-2.15531	-0.0934209	0.00340039	0.0175905
ENSMUSG00000022558	Mroh1	14972	99.5389	93.9583	106.972	21.2059	21.6716	24.5455	-2.15504	5.94115	7.53016e-15	1.181e-12
ENSMUSG00000055862	Izumo4	928	2.00769	1.36332	1.17088	0.580984	0.161127	0.213068	-2.15439	0.0394365	0.000454077	0.00366201
ENSMUSG00000021823	Vcl	5208	891.676	905.98	898.162	229.364	127.371	249.716	-2.15174	9.10464	2.58364e-11	1.86176e-09
ENSMUSG00000078853	Igtp	2196	0.581172	0.479003	1.07721	0.331991	0	0.0852273	-2.15076	-0.90279	0.00705186	0.0306017
ENSMUSG00000022836	Mylk	10126	2.06052	3.13194	2.66962	0.829977	0.161127	0.681818	-2.14728	0.784907	9.52518e-05	0.00107066
ENSMUSG00000026923	Notch1	14192	49.8223	55.4538	64.2113	15.6451	5.9617	16.4915	-2.14481	5.11853	7.3226e-09	3.13883e-07
ENSMUSG00000033792	Atp7a	8767	27.5264	29.4403	30.8177	9.33724	0.725072	9.63068	-2.14474	4.17495	0.000274535	0.00247286
ENSMUSG00000026308	Klhl30	3081	163.468	159.582	190.292	37.5149	31.742	47.0028	-2.14089	6.71513	1.66101e-13	1.87652e-11
ENSMUSG00000003316	Glg1	7600	246.364	248.345	244.949	64.6552	24.4108	78.4091	-2.14089	7.24157	2.03664e-08	7.93874e-07
ENSMUSG00000068699	Flnc	10052	773.012	782.691	808.473	168.942	175.065	192.869	-2.1386	8.91778	2.74969e-14	3.74043e-12
ENSMUSG00000073591	Pcdhb22	3066	4.38521	4.01626	3.51265	1.16197	0.563945	0.894886	-2.13851	1.3483	3.58403e-06	7.10993e-05
ENSMUSG00000007033	Hspa1l	2469	1.58501	0.92116	1.73291	0.70548	0	0.170455	-2.13786	-0.0487455	0.00357342	0.0182379
ENSMUSG00000041117	Ccdc8	4808	30.1153	29.514	32.8784	10.0012	5.23663	5.66761	-2.13643	4.25051	2.9126e-10	1.77724e-08
ENSMUSG00000044017	Gpr133	8764	1.26801	1.0317	1.49873	0.497986	0.0805635	0.213068	-2.13313	-0.186605	0.000928352	0.00636606
ENSMUSG00000055489	Ano5	7763	21.4505	18.3495	23.605	6.39082	2.73916	5.15625	-2.13174	3.70935	7.07364e-09	3.06154e-07
ENSMUSG00000027254	Map1a	12260	155.49	163.819	182.33	47.0182	28.2778	39.0767	-2.13064	6.68375	9.06247e-13	8.88322e-11
ENSMUSG00000048126	Col6a3	11918	723.137	752.035	700.611	195.916	117.864	182.94	-2.13047	8.79946	3.11069e-12	2.68983e-10
ENSMUSG00000028556	Dock7	8687	305.432	319.385	341.992	100.303	34.1589	86.1648	-2.13007	7.62971	1.0161e-08	4.10474e-07
ENSMUSG00000031790	Mmp15	4338	21.292	22.2184	22.5747	3.94239	4.83381	6.30682	-2.12877	3.77136	1.24112e-10	8.0317e-09
ENSMUSG00000042988	Notum	3076	1.84918	2.6161	2.01392	0.746979	0.0805635	0.553977	-2.12614	0.528386	0.000269349	0.00244099
ENSMUSG00000029648	Flt1	11550	7.3439	7.7009	6.7443	2.07494	1.20845	1.61932	-2.12567	2.19456	6.0487e-08	2.10536e-06
ENSMUSG00000024395	Lims2	1678	19.7599	18.1284	24.1202	2.61443	7.65354	4.13352	-2.12494	3.68277	1.73831e-07	5.36421e-06
ENSMUSG00000034532	Fbxo16	1220	2.21902	1.76863	4.44936	0.788478	0.402818	0.681818	-2.12201	0.874845	0.000144104	0.00148071
ENSMUSG00000032122	Slc37a2	6401	15.3218	14.2596	14.6126	4.02539	2.25578	3.75	-2.11898	3.19664	2.56778e-09	1.26314e-07
ENSMUSG00000031274	Col4a5	6897	24.1451	20.0813	17.3759	7.92628	2.81972	3.36648	-2.11115	3.67254	3.0311e-07	8.59736e-06
ENSMUSG00000025422	Agap2	5614	1.32085	1.17909	1.63924	0.456487	0.0805635	0.340909	-2.10906	-0.0705107	0.000533858	0.00413771
ENSMUSG00000063558	Aox1	6009	18.6503	18.6074	14.1911	6.39082	1.61127	3.75	-2.10857	3.41603	1.41014e-06	3.25235e-05
ENSMUSG00000024663	Rab3il1	4526	16.0615	15.3281	12.9734	3.31991	3.70592	3.28125	-2.10856	3.20685	5.46321e-10	3.09915e-08
ENSMUSG00000017446	C1qtnf1	3193	56.7964	50.7744	54.3291	15.8941	10.2316	11.2926	-2.10834	5.05954	2.93823e-12	2.57694e-10
ENSMUSG00000016918	Sulf1	4840	85.4851	88.4682	92.8746	24.5258	11.3595	25.8239	-2.10683	5.77862	3.10914e-10	1.87294e-08
ENSMUSG00000032380	Dapk2	2279	29.6398	27.4506	26.2278	8.05077	6.76734	4.60227	-2.10128	4.1082	1.78744e-10	1.1083e-08
ENSMUSG00000066036	Ubr4	17888	383.891	408.295	431.307	103.872	70.4931	111.648	-2.09595	7.97567	2.32601e-12	2.09514e-10
ENSMUSG00000042644	Itpr3	8932	241.292	226.679	246.354	52.4545	49.2243	65.7102	-2.09254	7.20047	1.54598e-13	1.77668e-11
ENSMUSG00000057738	Sptan1	9829	706.124	703.472	733.817	165.248	148.237	189.801	-2.09019	8.78544	2.24703e-13	2.43538e-11
ENSMUSG00000044043	Pcdhb14	3437	3.2757	3.68464	2.43544	0.829977	0.725072	0.639205	-2.08956	1.03656	1.75586e-05	0.000264239
ENSMUSG00000024121	Atp6v0c	3833	2.11335	2.65294	1.4519	0.331991	0.483381	0.639205	-2.08739	0.48236	0.000159128	0.00160707
ENSMUSG00000028164	Manba	6433	12.5216	14.1122	14.5658	4.27438	2.90029	2.47159	-2.0868	3.10483	7.9115e-09	3.35886e-07
ENSMUSG00000056234	Ncoa4	4510	3.4342	3.79518	4.87088	1.45246	0.161127	1.10795	-2.08509	1.38118	0.000211264	0.00202034
ENSMUSG00000023367	Tmem176a	1111	0.845341	0.479003	1.31139	0.207494	0	0.340909	-2.08505	-0.646512	0.00634262	0.0282977
ENSMUSG00000082381	Gm12928	572	2.21902	2.50556	1.77974	0.497986	0	0.9375	-2.08021	0.540757	0.00187841	0.0111096
ENSMUSG00000026640	Plxna2	15059	82.1566	86.8101	86.505	22.9074	12.729	24.5881	-2.07951	5.7212	3.28828e-11	2.3317e-09
ENSMUSG00000019769	Syne1	4802	22.2959	19.5654	25.9936	7.0548	4.02818	4.85795	-2.07818	3.81697	1.21873e-09	6.49875e-08
ENSMUSG00000032596	Uba7	5028	0.581172	1.69493	1.63924	0.331991	0.402818	0.213068	-2.0734	-0.110117	0.00224619	0.0127857
ENSMUSG00000026489	Adck3	5708	1.42651	3.05825	2.95063	0.497986	0.644508	0.639205	-2.06636	0.730325	0.000150632	0.0015364
ENSMUSG00000020604	Arsg	3891	2.74736	1.95286	1.54557	0.331991	0.402818	0.724432	-2.06169	0.479296	0.000261153	0.0023764
ENSMUSG00000030222	Rerg	4265	7.44957	8.06936	8.14936	2.03344	3.22254	0.553977	-2.05585	2.32761	8.12197e-05	0.000939064
ENSMUSG00000022055	Nefl	3376	274.102	271.558	377.962	91.5464	59.1336	71.3778	-2.05544	7.57801	1.5327e-11	1.14789e-09
ENSMUSG00000026463	Atp2b4	13325	75.975	79.7725	90.205	27.4722	5.31719	26.2074	-2.05455	5.67163	7.94227e-06	0.000139574
ENSMUSG00000023411	Nfatc4	4010	1.79635	1.36332	1.4519	0.539485	0	0.46875	-2.05402	0.0787181	0.00128345	0.00820966
ENSMUSG00000033705	Stard9	17564	36.1912	35.9252	37	12.3252	4.91438	8.99148	-2.04508	4.50431	5.41395e-09	2.43829e-07
ENSMUSG00000020695	Mrc2	6899	227.133	225.426	234.177	56.1064	58.2474	52.4148	-2.04209	7.15356	1.17983e-13	1.39189e-11
ENSMUSG00000033060	Lmo7	9509	123.103	128.152	134.745	33.8215	26.022	33.8778	-2.04012	6.32346	3.36442e-13	3.55961e-11
ENSMUSG00000033906	Zdhhc15	5497	5.01921	6.22704	6.32278	1.86745	0.805635	1.49148	-2.03767	1.90891	1.7166e-06	3.89847e-05
ENSMUSG00000044938	Klhl31	6491	1.53218	1.14224	1.77974	0.497986	0.241691	0.298295	-2.03323	0.0349669	0.000471962	0.003763
ENSMUSG00000028080	Lrba	9825	43.9049	44.2157	41.1215	14.2756	5.31719	11.7614	-2.03316	4.74983	1.55599e-08	6.13696e-07
ENSMUSG00000022946	Dopey2	7276	26.4169	27.3032	29.1784	9.25424	4.83381	6.09375	-2.02773	4.11379	1.50704e-09	7.87855e-08
ENSMUSG00000063415	Cyp26b1	4842	4.17387	4.6058	3.7	1.07897	0.725072	1.19318	-2.02411	1.43576	4.1717e-06	8.14244e-05
ENSMUSG00000060913	Trim55	1777	29.5341	28.077	30.9114	10.0012	5.23663	6.39205	-2.0231	4.20866	1.3426e-09	7.07439e-08
ENSMUSG00000031530	Dusp4	2736	224.227	197.128	213.476	54.3635	38.3482	63.8352	-2.01806	7.04469	1.17274e-11	8.98497e-10
ENSMUSG00000045482	Trrap	15110	217.147	219.678	237.221	67.6846	25.2164	73.5511	-2.01567	7.1316	5.91193e-08	2.06855e-06
ENSMUSG00000043943	Naalad2	5214	5.17771	5.71119	6.8848	1.70145	0.644508	1.91761	-2.01428	1.92816	6.4582e-06	0.000116817
ENSMUSG00000024073	Birc6	26473	194.693	208.109	194.32	59.1358	18.3685	70.1847	-2.01324	6.95746	7.87842e-07	1.95946e-05
ENSMUSG00000039577	Nphp4	6008	1.95485	2.83717	3.0443	1.24496	0.0805635	0.511364	-2.01186	0.804949	0.00135822	0.00856499
ENSMUSG00000000392	Fap	5810	0.739674	0.847467	1.4519	0.290492	0	0.383523	-2.01174	-0.44266	0.00367472	0.0186549
ENSMUSG00000025348	Itga7	3988	633.847	622.741	745.385	152.176	192.466	152.301	-2.01055	8.70254	3.12748e-12	2.68983e-10
ENSMUSG00000058252	1700008I05Rik	1766	1.00384	0.700082	2.20126	0.207494	0.322254	0.426136	-2.00891	-0.133013	0.00298677	0.0158885
ENSMUSG00000049858	Suox	2345	49.3996	48.1583	66.5531	16.143	9.90931	14.7017	-2.00371	5.0991	1.40182e-10	8.85671e-09
ENSMUSG00000030825	Hsd17b14	2162	1.05668	0.958007	1.35823	0.248993	0.402818	0.213068	-2.00328	-0.310738	0.00180443	0.0107628
ENSMUSG00000020850	Prpf8	7790	625.658	668.468	749.507	157.364	155.729	196.619	-2.00319	8.73365	3.21335e-12	2.74598e-10
ENSMUSG00000030116	Mfap5	3578	2.58886	1.5107	1.5924	0.207494	0.805635	0.46875	-2.00242	0.3643	0.0013148	0.00835841
ENSMUSG00000040152	Thbs1	6051	1312.18	1366.85	1022.6	322.778	195.528	409.773	-1.99553	9.59201	1.98231e-09	9.97216e-08
ENSMUSG00000006457	Actn3	2873	154.275	147.128	216.38	38.0959	49.7883	42.0597	-1.99536	6.75587	1.38002e-11	1.04528e-09
ENSMUSG00000022469	Rapgef3	6622	4.33237	4.20049	4.58987	1.24496	0.886199	1.10795	-1.99304	1.50971	2.64965e-06	5.51052e-05
ENSMUSG00000026478	Lamc1	9472	248.636	262.862	270.1	76.0673	39.315	81.4773	-1.98758	7.35063	8.20483e-10	4.46443e-08
ENSMUSG00000074415	2610203C20Rik	7097	35.0817	35.1146	26.5557	8.79775	8.13692	7.5	-1.98456	4.34507	8.1433e-11	5.48274e-09
ENSMUSG00000024892	Pcx	4250	14.7935	17.6863	14.3316	2.48993	6.04227	3.49432	-1.98144	3.31032	3.92908e-07	1.06895e-05
ENSMUSG00000049134	Nrap	5726	9.29875	10.5012	14.7063	2.65592	4.26987	1.96023	-1.97786	2.87636	1.38264e-06	3.2e-05
ENSMUSG00000036782	Klhl13	5806	3.38136	2.91087	3.27848	0.912974	0.161127	1.2358	-1.97609	1.07569	0.000357162	0.00303126
ENSMUSG00000003660	Snrnp200	7453	272.992	278.043	279.795	74.3244	58.4086	78.3665	-1.97572	7.44117	2.54924e-12	2.2656e-10
ENSMUSG00000040181	Fmo1	4050	0.845341	1.36332	1.07721	0.497986	0	0.255682	-1.97501	-0.324859	0.00431571	0.0211129
ENSMUSG00000015647	Lama5	11528	272.94	274.543	285.134	61.2938	79.0328	71.804	-1.9732	7.44499	1.76666e-12	1.65855e-10
ENSMUSG00000081138	Gm12834	2828	2.90586	1.87917	3.74683	0.70548	0	1.36364	-1.97221	0.91948	0.00558456	0.0256982
ENSMUSG00000031502	Col4a1	6766	609.702	600.117	534.439	166.867	139.294	141.903	-1.96063	8.51379	3.74759e-12	3.12244e-10
ENSMUSG00000026638	Irf6	6930	1.00384	0.847467	0.374683	0.290492	0	0.213068	-1.95923	-0.816604	0.0101066	0.0398259
ENSMUSG00000004317	Clcn5	11787	229.563	223.4	220.033	73.7434	22.155	77.4716	-1.95481	7.14164	1.10799e-06	2.66617e-05
ENSMUSG00000068747	Sort1	6879	6.28723	4.82688	3.7	1.61845	0.402818	1.66193	-1.95469	1.68317	9.29351e-05	0.00104904
ENSMUSG00000048096	Lmod1	3945	1.26801	1.25278	1.54557	0.124496	0.483381	0.46875	-1.95138	-0.0598998	0.00189218	0.0111614
ENSMUSG00000074151	Nlrc5	7597	2.37752	2.13709	3.0443	0.580984	0.161127	1.10795	-1.95108	0.758724	0.000726893	0.00526928
ENSMUSG00000020674	Pxdn	9123	157.55	156.376	167.577	46.3127	26.6665	51.4347	-1.94985	6.65995	3.85337e-10	2.28308e-08
ENSMUSG00000052353	9930013L23Rik	10626	11.2008	10.1696	6.97847	2.86342	1.93352	2.47159	-1.94759	2.59971	4.24916e-07	1.13885e-05
ENSMUSG00000045441	Gprin3	3098	1.05668	0.773775	1.07721	0.373489	0	0.298295	-1.94217	-0.494915	0.00396599	0.0197573
ENSMUSG00000038146	Notch3	8011	196.066	186.332	195.35	68.5146	38.7511	42.9972	-1.94145	6.92441	2.18663e-10	1.34954e-08
ENSMUSG00000026956	Uap1l1	3999	142.81	117.798	111.843	35.44	32.1448	29.5312	-1.93886	6.29246	4.21845e-12	3.49293e-10
ENSMUSG00000034614	Pik3ip1	3982	7.6609	8.32729	9.08607	3.73489	1.53071	1.19318	-1.93786	2.42894	2.19188e-05	0.000318996
ENSMUSG00000091971	Hspa1a	5104	0.68684	0.92116	1.82658	0.580984	0.0805635	0.170455	-1.93428	-0.27259	0.00744714	0.0319735
ENSMUSG00000079487	Med12	7623	83.9001	85.9627	103.225	25.3558	14.582	31.4489	-1.93126	5.84671	2.40618e-09	1.19245e-07
ENSMUSG00000057969	Sema3b	4908	73.1748	68.5343	76.8569	23.3223	21.7522	12.9119	-1.9156	5.53017	5.46123e-10	3.09915e-08
ENSMUSG00000025224	Gbf1	8684	195.062	196.428	219.658	49.0516	49.466	63.4943	-1.91479	7.01108	1.03151e-11	7.94857e-10
ENSMUSG00000026483	Fam129a	7363	3.53987	4.1268	4.21519	1.03747	1.61127	0.596591	-1.91244	1.39426	8.21012e-05	0.000947611
ENSMUSG00000040714	Klc3	2682	3.80404	4.27418	5.62025	1.12047	1.28902	1.2358	-1.91127	1.5883	7.95712e-06	0.000139574
ENSMUSG00000031538	Plat	2517	92.0894	90.2369	94.1391	32.0371	19.8992	21.5199	-1.90944	5.86913	8.8381e-11	5.89103e-09
ENSMUSG00000001435	Col18a1	7962	339.774	325.87	376.65	95.2813	105.216	77.0881	-1.90917	7.78201	2.29643e-11	1.66378e-09
ENSMUSG00000054640	Slc8a1	2923	4.12104	4.34788	5.10506	1.24496	0	2.25852	-1.90811	1.57809	0.00667154	0.0293526
ENSMUSG00000032911	Cspg4	8040	30.2209	31.0247	34.7519	7.55279	7.89523	10.0994	-1.90686	4.34931	3.119e-10	1.87294e-08
ENSMUSG00000046324	Ermp1	11103	246.892	250.077	246.495	90.3844	29.164	78.9631	-1.90331	7.29589	4.26288e-07	1.13885e-05
ENSMUSG00000003226	Ranbp2	9448	184.549	203.613	150.014	70.382	9.26481	64.1335	-1.90238	6.83051	0.000256099	0.00234
ENSMUSG00000036103	Colec12	3312	83.9529	88.4682	81.1657	28.3022	11.6817	27.6136	-1.90236	5.74608	3.11188e-08	1.14915e-06
ENSMUSG00000071713	Csf2rb	4750	28.1076	32.4985	31.286	9.75222	7.49241	7.28693	-1.90186	4.28786	4.22448e-10	2.44855e-08
ENSMUSG00000032744	Heyl	5200	8.98175	8.10621	17.5633	4.27438	3.38367	1.61932	-1.90176	2.89448	3.40021e-05	0.000454191
ENSMUSG00000048782	Insc	3700	2.90586	2.57925	3.32531	1.03747	0.966762	0.383523	-1.89498	0.980685	0.000311824	0.00272764
ENSMUSG00000005580	Adcy9	6730	13.367	12.8962	13.8164	3.15391	2.90029	4.64489	-1.89375	3.10246	7.42962e-08	2.52021e-06
ENSMUSG00000033278	Ptprm	5538	34.025	30.8036	35.5949	9.04674	5.80057	12.017	-1.89244	4.41588	1.16044e-08	4.67368e-07
ENSMUSG00000006281	Tep1	8113	68.8425	65.8077	65.8037	21.4549	11.8428	20.5824	-1.88982	5.41016	9.3114e-10	5.04595e-08
ENSMUSG00000020220	Vps13d	25137	54.3132	60.3913	53.2987	20.2514	6.28396	18.6222	-1.88818	5.15669	9.44131e-07	2.3094e-05
ENSMUSG00000020911	Krt19	2107	41.6859	41.747	62.0101	13.5286	15.1459	10.696	-1.88785	4.95046	1.28775e-09	6.8123e-08
ENSMUSG00000030287	Itpr2	13421	47.4448	45.4316	50.348	14.6906	7.7341	16.1506	-1.88448	4.92763	8.44268e-09	3.50725e-07
ENSMUSG00000000958	Slc7a7	2132	1.26801	1.25278	2.99747	0.912974	0.161127	0.340909	-1.88358	0.349814	0.00412158	0.0203738
ENSMUSG00000054509	Parp4	6499	44.4861	47.3108	54.7974	19.0065	7.00903	13.5511	-1.88158	4.96188	1.30859e-07	4.18341e-06
ENSMUSG00000022231	Sema5a	10786	32.757	38.5045	38.9202	10.2087	4.51156	15	-1.88043	4.55212	1.16304e-06	2.77362e-05
ENSMUSG00000066621	Tecpr1	8858	38.3574	38.0992	33.1595	8.29977	10.7955	10.7386	-1.87946	4.54614	3.00038e-10	1.81809e-08
ENSMUSG00000018340	Anxa6	2904	1522.25	1466.19	1633.43	491.803	336.917	428.182	-1.87844	9.93653	1.34512e-10	8.65421e-09
ENSMUSG00000031387	Renbp	1919	72.0125	66.1025	69.41	25.3143	14.9848	16.0227	-1.87794	5.4628	6.77255e-10	3.77761e-08
ENSMUSG00000026553	Copa	7802	596.388	562.682	665.952	203.967	111.58	180.81	-1.87786	8.5963	1.68232e-09	8.76053e-08
ENSMUSG00000068036	Mllt4	10258	75.2354	75.8299	70.2063	28.4267	5.63945	25.9517	-1.87726	5.55545	3.10588e-05	0.000421205
ENSMUSG00000053675	Tgm5	3142	5.91739	5.78489	5.38607	2.61443	0.966762	0.980114	-1.87537	1.90131	5.50885e-05	0.00067873
ENSMUSG00000055485	Soga1	7632	93.6215	95.4322	88.5189	29.3812	15.0654	31.0227	-1.87451	5.88209	4.14282e-09	1.93105e-07
ENSMUSG00000006403	Adamts4	5847	49.8751	47.2003	37.3278	12.5326	16.0321	8.30966	-1.87146	4.84098	9.27368e-09	3.80392e-07
ENSMUSG00000038354	Ankrd35	3795	0.898175	0.92116	1.07721	0.331991	0.402818	0.0852273	-1.8692	-0.476329	0.00698825	0.0304148
ENSMUSG00000038664	Herc1	25894	79.0922	82.1306	67.443	28.8832	7.89523	25.7386	-1.8657	5.60512	3.55812e-06	7.06905e-05
ENSMUSG00000030930	Chst15	5378	39.414	38.1729	34.0962	13.2381	7.49241	9.75852	-1.86556	4.5745	2.94316e-09	1.41643e-07
ENSMUSG00000038349	Plcl1	3624	4.38521	4.31103	4.16835	1.70145	0.966762	0.809659	-1.86536	1.50795	3.55239e-05	0.000470458
ENSMUSG00000040717	Il17rd	8207	15.0576	14.5175	14.0975	6.51532	1.53071	3.79261	-1.86156	3.23119	2.43761e-05	0.000346438
ENSMUSG00000021703	Serinc5	5304	64.5629	63.7074	66.7404	23.8203	5.63945	24.1193	-1.85792	5.37768	1.60802e-05	0.000246113
ENSMUSG00000024084	Qpct	1917	1.10951	1.98971	2.62278	0.995972	0.161127	0.340909	-1.85742	0.413301	0.00335669	0.0173982
ENSMUSG00000034910	Pygo1	7913	2.27185	1.73178	1.40506	0.746979	0	0.639205	-1.85675	0.328477	0.00470578	0.0225495
ENSMUSG00000021708	Rasgrf2	8867	0.951009	0.589543	1.03038	0.373489	0	0.255682	-1.8553	-0.636143	0.00762826	0.0325074
ENSMUSG00000025006	Sorbs1	3046	21.3977	23.3606	27.3519	7.34529	1.93352	10.483	-1.85379	3.95013	6.37388e-05	0.000765497
ENSMUSG00000004207	Psap	2881	1524.26	1536.38	1708.74	579.075	265.618	475.099	-1.85325	9.98726	2.092e-08	8.12572e-07
ENSMUSG00000025473	Adam8	4746	33.8136	38.7624	45.1962	9.71073	12.1651	10.8239	-1.85138	4.65537	6.08925e-10	3.42514e-08
ENSMUSG00000045064	Zc2hc1c	4479	3.5927	3.75833	4.4962	1.57696	0.483381	1.10795	-1.85035	1.39554	0.000105655	0.00116693
ENSMUSG00000020173	Cobl	9507	37.4592	37.5096	38.8734	11.9102	4.67268	14.9148	-1.8437	4.60663	1.27905e-06	3.00724e-05
ENSMUSG00000029869	Ephb6	3755	67.9971	57.0751	58.1227	17.388	18.3685	15.3409	-1.84298	5.29153	7.68939e-11	5.20341e-09
ENSMUSG00000031841	Cdh13	11267	100.86	100.885	146.501	34.0705	23.2829	39.6307	-1.84169	6.21599	3.37916e-09	1.59743e-07
ENSMUSG00000032479	Map4	14237	638.497	635.564	823.741	231.19	128.902	225.895	-1.83943	8.80552	8.29101e-09	3.47571e-07
ENSMUSG00000027470	Mylk2	2939	9.40442	6.92713	10.4443	1.53546	3.86705	2.21591	-1.83841	2.54355	1.99777e-05	0.000294605
ENSMUSG00000095123	Gm21781	4837	4.38521	3.90572	1.77974	1.57696	0.241691	0.894886	-1.83597	1.1771	0.00242677	0.013561
ENSMUSG00000079350	Magea8	1642	1.26801	0.92116	1.31139	0.290492	0.161127	0.46875	-1.83563	-0.241816	0.00226586	0.0128811
ENSMUSG00000064325	Hhip	4882	27.4208	25.1661	30.1152	8.34126	4.02818	10.6108	-1.83486	4.14959	5.22781e-07	1.35324e-05
ENSMUSG00000037902	Sirpa	3222	34.8175	35.3357	47.3974	12.9891	9.66762	10.2273	-1.83413	4.65525	2.00309e-09	1.00012e-07
ENSMUSG00000020901	Pik3r5	5576	1.26801	0.884314	1.82658	0.290492	0.563945	0.298295	-1.83181	-0.0744527	0.00391275	0.0195799
ENSMUSG00000046312	AI464131	4894	20.1825	17.281	22.9025	6.01733	5.9617	5.02841	-1.82805	3.70176	1.54231e-08	6.10104e-07
ENSMUSG00000000223	Drp2	8588	13.4726	12.9331	12.9734	3.81789	2.81972	4.34659	-1.82786	3.09094	1.22013e-07	3.94794e-06
ENSMUSG00000035247	Hectd1	9005	206.686	203.908	187.857	75.9014	23.1217	69.6733	-1.82478	7.00001	2.41498e-06	5.08596e-05
ENSMUSG00000002812	Flii	5313	303.266	295.619	378.524	98.6427	77.0993	100.227	-1.8238	7.70752	2.22692e-10	1.36807e-08
ENSMUSG00000054150	Syne3	5512	71.22	67.2079	59.5278	24.6918	8.45917	22.5426	-1.82353	5.40649	8.18767e-07	2.02129e-05
ENSMUSG00000052727	Map1b	11845	301.892	342.524	355.293	115.118	55.2666	112.159	-1.82188	7.74045	2.84156e-08	1.06339e-06
ENSMUSG00000022756	Slc7a4	4891	0.634006	1.25278	1.21772	0.165995	0.161127	0.511364	-1.82018	-0.367338	0.00791106	0.0333636
ENSMUSG00000028530	Jak1	7174	219.419	218.02	236.425	74.3244	26.7471	89.5739	-1.8198	7.17219	2.32837e-06	4.94259e-05
ENSMUSG00000038521	C1s	4509	5.91739	5.1585	3.74683	1.86745	0.966762	1.27841	-1.81966	1.71298	3.0657e-05	0.00041831
ENSMUSG00000001119	Col6a1	4346	208.271	208.514	251.647	96.1528	42.9404	50.2841	-1.81817	7.1609	8.11109e-08	2.71967e-06
ENSMUSG00000022883	Robo1	7534	49.0298	53.98	50.9569	18.467	7.89523	17.0881	-1.81773	5.04625	9.29998e-08	3.06321e-06
ENSMUSG00000003420	Fcgrt	1731	47.5504	42.6313	45.2898	16.4335	12.9707	9.03409	-1.81683	4.86321	6.13582e-09	2.72655e-07
ENSMUSG00000006958	Chrd	4921	2.00769	2.35817	2.43544	0.539485	0.886199	0.553977	-1.81545	0.650983	0.000417501	0.00342084
ENSMUSG00000017754	Pltp	2547	57.219	55.1959	72.1265	14.5661	24.8941	13.3807	-1.80982	5.31005	2.13568e-08	8.22855e-07
ENSMUSG00000058254	Tspan7	6785	44.0634	47.0529	59.0126	15.8941	9.82875	16.9176	-1.80979	5.01173	8.31877e-09	3.47641e-07
ENSMUSG00000057604	Lmcd1	1724	13.5783	13.9648	12.8797	4.02539	3.78649	3.70739	-1.80884	3.13407	5.02829e-08	1.79151e-06
ENSMUSG00000071669	Snx29	6417	2.95869	1.47386	2.29493	0.746979	0	1.06534	-1.80855	0.625138	0.00921005	0.0372434
ENSMUSG00000005803	Sqrdl	3886	48.7128	45.8369	44.681	21.4549	6.28396	11.804	-1.80838	4.90371	3.12613e-06	6.37225e-05
ENSMUSG00000028751	Pla2g2e	938	1.90202	2.24763	2.76329	0.871475	0.886199	0.255682	-1.80313	0.673221	0.00164481	0.00998949
ENSMUSG00000047193	Dync2h1	15724	8.82325	9.46953	9.83543	4.48187	0.322254	3.1108	-1.80241	2.62117	0.00191821	0.01128
ENSMUSG00000058914	C1qtnf3	2731	15.0048	15.9545	14.9873	5.89283	1.7724	5.36932	-1.79676	3.31763	1.43678e-05	0.000225338
ENSMUSG00000039116	Gpr126	6480	87.5985	90.7896	106.316	35.191	6.92846	39.6733	-1.79583	5.93617	0.000128528	0.00135126
ENSMUSG00000037106	Fer1l6	8011	1.69068	1.62124	0.796202	0.414988	0	0.681818	-1.79031	-0.0125938	0.0100011	0.0395387
ENSMUSG00000057766	Ankrd29	5620	1.53218	1.76863	1.26456	0.622482	0	0.596591	-1.78979	0.126502	0.00530555	0.0248082
ENSMUSG00000030516	Tjp1	8290	167.589	179.295	192.915	58.5133	21.9133	75.554	-1.78894	6.8593	3.69075e-06	7.28909e-05
ENSMUSG00000040219	Ttc12	4524	11.8876	12.233	12.4582	4.85536	2.17522	3.40909	-1.78885	2.99427	2.00487e-06	4.41767e-05
ENSMUSG00000042613	Pbxip1	4731	156.811	157.703	151.325	48.2631	38.1871	48.4943	-1.78616	6.64759	1.12705e-10	7.40134e-09
ENSMUSG00000046329	Slc25a23	4310	1.05668	1.47386	2.20126	0.248993	0.483381	0.639205	-1.78438	0.172422	0.00331562	0.0172188
ENSMUSG00000040483	Xaf1	4763	3.22286	2.91087	4.68354	0.954473	1.53071	0.724432	-1.78434	1.28612	0.000333952	0.00286666
ENSMUSG00000025321	Itgb8	11046	5.75889	6.96397	6.0886	2.53143	0.0805635	2.72727	-1.78226	2.06066	0.00549673	0.0254611
ENSMUSG00000032410	Xrn1	5457	20.3939	20.9656	17.5633	6.63981	1.28902	9.03409	-1.7814	3.67734	0.00035835	0.00303698
ENSMUSG00000022892	App	3112	366.138	365.737	372.014	142.424	66.7066	112.287	-1.77908	7.89292	3.16476e-08	1.16224e-06
ENSMUSG00000091055	Siglec15	1150	4.49088	5.01111	7.11898	1.70145	0.805635	2.21591	-1.77829	1.88251	7.50624e-05	0.000880085
ENSMUSG00000038564	Ift172	5359	34.976	31.1721	28.9911	10.6237	5.88114	11.0795	-1.77612	4.36353	6.15194e-08	2.13017e-06
ENSMUSG00000055670	Zzef1	15645	96.6331	88.8367	87.8164	28.7172	17.0795	33.8352	-1.77503	5.88148	1.00585e-08	4.07568e-07
ENSMUSG00000025262	Fam120c	5808	11.9404	16.2861	14.8937	6.01733	0.322254	6.13636	-1.77332	3.23579	0.0046346	0.0222808
ENSMUSG00000059645	Gm7361	2990	5.97022	5.82173	5.52658	2.98792	0.322254	1.61932	-1.77087	1.94337	0.00119493	0.0077592
ENSMUSG00000035279	Ssc5d	4270	41.2632	44.3262	59.7151	11.5367	20.9465	10.3125	-1.77062	4.97533	2.37956e-07	6.97186e-06
ENSMUSG00000038065	2410066E13Rik	1707	4.70221	3.02141	3.79367	1.95044	0.563945	0.767045	-1.76706	1.37017	0.000708967	0.00517876
ENSMUSG00000033396	Spg11	8002	48.9241	52.6535	54.9847	18.5915	7.17015	20.0284	-1.76643	5.08178	1.22009e-06	2.89414e-05
ENSMUSG00000083282	Ctsf	1961	1.69068	2.0634	1.82658	0.829977	0.322254	0.426136	-1.76469	0.393724	0.000999499	0.00674649
ENSMUSG00000037646	Vps13b	13308	56.6379	63.0442	62.8531	20.2929	4.99494	28.3807	-1.76062	5.30434	0.000119278	0.00128233
ENSMUSG00000016179	Camk1g	2907	4.86071	3.75833	5.76075	1.57696	0.805635	1.74716	-1.76061	1.68071	5.83841e-05	0.0007134
ENSMUSG00000030323	Ift122	8120	58.4342	56.6329	60.324	20.7079	11.9234	19.0909	-1.75625	5.24731	7.06543e-09	3.06154e-07
ENSMUSG00000066357	Wdr6	4086	133.722	121.888	117.182	37.5979	33.1922	39.5455	-1.75532	6.33352	1.37279e-10	8.7146e-09
ENSMUSG00000026981	Il1rn	3336	108.732	112.418	83.4138	37.4734	27.9555	24.7585	-1.75482	6.04262	2.72992e-09	1.33306e-07
ENSMUSG00000019726	Lyst	11753	25.7301	30.0667	26.6493	10.9557	2.17522	11.1648	-1.75126	4.165	0.000162233	0.00163348
ENSMUSG00000044072	Eml6	9712	0.951009	1.14224	1.17088	0.539485	0	0.340909	-1.75005	-0.299692	0.00734911	0.0316138
ENSMUSG00000078350	Smim1	8561	1.74352	2.0634	2.10759	0.622482	1.04733	0.170455	-1.7481	0.475674	0.00514836	0.024192
ENSMUSG00000035168	Tanc1	12107	157.762	167.577	162.425	53.16	34.9646	57.017	-1.74684	6.72271	2.43181e-09	1.20068e-07
ENSMUSG00000057230	Aak1	8837	17.8578	19.7128	21.9658	6.72281	1.53071	9.375	-1.74109	3.70111	0.000302417	0.00266107
ENSMUSG00000030621	Me3	14637	2.90586	3.86887	4.07468	0.954473	0.886199	1.36364	-1.74038	1.30147	0.000149193	0.00152406
ENSMUSG00000063531	Sema3e	8272	60.1777	66.4709	52.924	23.4053	6.60621	23.5227	-1.7401	5.2853	1.85842e-05	0.000277491
ENSMUSG00000027692	Tnik	15787	4.17387	3.27933	3.0443	1.65995	0.0805635	1.27841	-1.73951	1.2535	0.0055368	0.0255667
ENSMUSG00000065147	Snora31	129	2.43036	1.21593	1.31139	0.622482	0.725072	0.170455	-1.73505	0.22654	0.00622646	0.0278915
ENSMUSG00000053580	Tanc2	13503	90.7157	98.3799	102.429	34.1535	11.9234	41.3352	-1.73392	5.98412	7.29683e-06	0.000129872
ENSMUSG00000025701	Alox5	3878	421.138	409.695	552.096	146.657	116.575	153.409	-1.73043	8.22908	2.86958e-09	1.38603e-07
ENSMUSG00000018800	Abca5	10710	22.9827	24.2081	19.3899	10.0842	0.805635	9.03409	-1.72933	3.86475	0.00284549	0.0153142
ENSMUSG00000022562	Oplah	5583	3.01153	2.80033	3.65316	1.36946	0.402818	0.980114	-1.72511	1.11139	0.00066901	0.00494104
ENSMUSG00000037815	Ctnna1	3680	985.668	960.291	937.785	396.521	148.317	330.085	-1.72032	9.29136	1.25804e-06	2.96306e-05
ENSMUSG00000025579	Gaa	4958	114.068	116.84	127.814	31.9126	35.448	41.5909	-1.71883	6.28667	5.05738e-10	2.89356e-08
ENSMUSG00000004151	Etv1	5276	3.7512	4.08995	5.19873	1.16197	0.886199	1.83239	-1.7185	1.55754	0.000109106	0.00119417
ENSMUSG00000054808	Actn4	5734	897.33	904.727	1011.13	258.953	232.345	364.304	-1.71698	9.25643	7.97117e-09	3.37345e-07
ENSMUSG00000040488	Ltbp4	6770	108.468	101.917	116.011	38.8844	35.2063	25.3125	-1.71558	6.15148	2.84425e-09	1.37879e-07
ENSMUSG00000091898	Tnnc1	1083	36.244	36.1832	83.2265	16.1015	24.0885	7.37216	-1.71447	5.08621	0.000105769	0.00116723
ENSMUSG00000027878	Notch2	10472	254.078	255.419	253.754	93.3309	40.9263	98.1818	-1.71382	7.37579	4.95395e-07	1.29492e-05
ENSMUSG00000069227	Gprin1	8285	3.48703	3.27933	4.12151	1.16197	1.12789	1.02273	-1.71244	1.30947	0.000107365	0.00118014
ENSMUSG00000027931	Npr1	5233	2.64169	1.80547	3.13797	0.995972	0.322254	0.894886	-1.71186	0.807376	0.00116657	0.00760841
ENSMUSG00000025355	Mmp19	3401	24.8847	25.1293	21.2164	11.1632	6.20339	4.34659	-1.7092	3.96507	5.04679e-06	9.55665e-05
ENSMUSG00000091313	Fth-ps2	515	1.16234	0.479003	1.31139	0.290492	0.241691	0.340909	-1.70206	-0.443607	0.00964601	0.0385927
ENSMUSG00000003134	Tbc1d8	4416	1.74352	1.43701	2.48228	0.373489	0.644508	0.724432	-1.70182	0.41943	0.00191373	0.0112586
ENSMUSG00000045374	Wdr81	8168	92.0365	87.9155	93.2024	26.5177	30.5336	27.017	-1.70098	5.89857	3.4949e-10	2.07993e-08
ENSMUSG00000052459	Atp6v1a	7612	127.805	119.64	109.876	46.7277	13.3735	49.6023	-1.70059	6.28503	2.66619e-05	0.000373351
ENSMUSG00000086596	Susd5	3869	1.90202	2.87402	2.52911	1.07897	0	1.06534	-1.69841	0.777124	0.0129494	0.0479736
ENSMUSG00000083679	Gm12892	1145	13.5255	15.5123	19.0152	4.06688	6.92846	3.96307	-1.69798	3.40748	2.94747e-06	6.05434e-05
ENSMUSG00000026110	Mgat4a	8324	1.95485	1.5844	2.01392	0.622482	0.563945	0.511364	-1.69531	0.394601	0.00115295	0.00754169
ENSMUSG00000075592	Nynrin	7427	4.75504	2.28448	3.27848	1.32796	0.966762	0.852273	-1.69486	1.23072	0.000643878	0.00478725
ENSMUSG00000076435	Acsf2	3415	2.64169	2.6161	2.99747	0.871475	0.805635	0.852273	-1.69416	0.933591	0.000276029	0.00248296
ENSMUSG00000073600	Prob1	3020	2.27185	2.65294	2.62278	1.28646	0.0805635	0.852273	-1.69158	0.816329	0.00494509	0.0234185
ENSMUSG00000048264	Dip2c	8316	49.6638	53.2431	44.4	18.5915	5.63945	21.179	-1.69081	5.01186	3.05405e-05	0.000417575
ENSMUSG00000035181	Heatr5a	7725	104.558	104.349	113.248	37.9299	16.1127	45.5114	-1.69077	6.13799	2.0359e-06	4.45659e-05
ENSMUSG00000020524	Gria1	6022	2.21902	1.73178	1.5924	0.456487	0.563945	0.681818	-1.69021	0.39343	0.00152371	0.00939527
ENSMUSG00000025608	Podxl	5706	20.8694	22.9922	29.1316	8.54876	3.5448	10.3551	-1.68867	4.00409	1.40628e-05	0.000222611
ENSMUSG00000038178	Slc43a2	9809	31.6475	30.5457	31.7544	11.8272	9.82875	7.5	-1.68751	4.36717	3.88642e-08	1.40406e-06
ENSMUSG00000032855	Pkd1	14124	241.503	238.507	209.542	76.1918	53.897	84.8011	-1.6809	7.23717	8.27709e-09	3.47571e-07
ENSMUSG00000051457	Spn	4603	20.658	21.4078	20.3266	9.66923	1.36958	8.26704	-1.67882	3.78273	0.000810029	0.00572257
ENSMUSG00000039629	Strip2	8329	11.8876	10.4644	10.3038	4.14988	1.45014	4.43182	-1.67759	2.85759	5.98631e-05	0.000726146
ENSMUSG00000030102	Itpr1	9786	31.3833	30.472	26.8835	12.7816	1.93352	12.8693	-1.67598	4.28791	0.00077686	0.00553518
ENSMUSG00000027962	Vcam1	3389	53.2037	53.9063	55.1721	22.2019	8.94255	19.4744	-1.67418	5.15466	1.00209e-06	2.42888e-05
ENSMUSG00000016552	Foxred2	8797	16.0615	13.0436	10.7253	5.31185	1.36958	5.625	-1.67331	3.14169	0.000236826	0.00220616
ENSMUSG00000041268	Dmxl2	13961	8.66475	10.0591	10.9595	3.4859	0.644508	5.02841	-1.67179	2.72637	0.00142376	0.00889419
ENSMUSG00000000631	Myo18a	10652	251.014	235.928	211.509	86.4421	64.1286	69.1619	-1.66772	7.25885	3.21309e-09	1.52978e-07
ENSMUSG00000038781	Stap2	1478	1.84918	2.6161	3.32531	0.788478	0.966762	0.724432	-1.66454	0.86631	0.00101873	0.00684921
ENSMUSG00000067276	Capn6	7782	38.0404	39.0572	40.2784	17.969	7.00903	11.8466	-1.66436	4.69132	1.75586e-06	3.95394e-05
ENSMUSG00000021182	Ccdc88c	6283	8.92892	10.0959	8.14936	3.19541	1.36958	3.87784	-1.66028	2.60233	5.91288e-05	0.000719203
ENSMUSG00000041936	Agrn	10311	44.1691	39.094	36.2974	11.4537	14.3403	12.1449	-1.6586	4.72049	1.36457e-08	5.43019e-07
ENSMUSG00000022894	Adamts5	8083	4.49088	5.12165	2.90379	0.871475	1.04733	2.00284	-1.65759	1.51769	0.000584272	0.00443057
ENSMUSG00000039474	Wfs1	6076	108.204	106.339	139.007	32.5766	43.9877	35.625	-1.65734	6.28053	6.38916e-09	2.8297e-07
ENSMUSG00000058006	Mdn1	21621	87.8098	92.4845	78.9176	36.6435	13.6958	31.6193	-1.65699	5.83295	2.02548e-06	4.44105e-05
ENSMUSG00000004040	Stat3	9647	121.254	115.256	119.618	44.5697	25.4581	42.6989	-1.65683	6.29046	3.05953e-08	1.13296e-06
ENSMUSG00000038545	Cul7	6558	170.653	167.688	182.143	62.9537	44.6322	57.4006	-1.65622	6.8376	3.56451e-09	1.6791e-07
ENSMUSG00000032458	Copb2	3021	225.812	218.61	210.853	99.2652	30.1308	78.4517	-1.65494	7.16987	1.25583e-05	0.000203173
ENSMUSG00000031561	Tenm3	10818	79.8319	82.1306	77.8404	32.1201	9.58706	34.2187	-1.65482	5.72151	3.02126e-05	0.000413941
ENSMUSG00000019320	Noxo1	2672	1.84918	1.73178	2.2481	1.07897	0.161127	0.511364	-1.65279	0.470871	0.00487123	0.0231509
ENSMUSG00000038119	Cdon	7692	268.501	271.558	275.017	105.822	31.2587	121.96	-1.6525	7.48513	5.5339e-05	0.000681186
ENSMUSG00000019124	Scrn1	8615	136.47	138.837	148.983	48.7196	30.5336	55.6108	-1.65134	6.54419	4.39638e-08	1.57974e-06
ENSMUSG00000022263	Trio	11437	164.577	162.64	159.756	61.0033	29.8085	64.0057	-1.65107	6.74283	3.37197e-07	9.41036e-06
ENSMUSG00000043079	Synpo	10364	131.134	130.105	159.615	60.6713	37.1398	36.2642	-1.64898	6.53317	6.03927e-08	2.10536e-06
ENSMUSG00000029231	Pdgfra	6713	13.7896	12.1962	15.1747	7.0548	1.93352	3.96307	-1.64887	3.19416	0.000112598	0.00122434
ENSMUSG00000050315	Synpo2	7580	38.3045	41.5996	42.3392	15.2301	10.151	13.4659	-1.64866	4.75372	3.00991e-08	1.11769e-06
ENSMUSG00000024740	Ddb1	4128	1560.82	1508.42	1566.64	641.613	339.414	497.94	-1.64806	9.99332	1.14091e-07	3.7006e-06
ENSMUSG00000064345	mt-Nd2	1037	708.554	968.545	1338.74	332.779	279.878	349.73	-1.64776	9.37323	1.63932e-07	5.07643e-06
ENSMUSG00000046532	Ar	9088	3.38136	3.02141	3.7	1.65995	0.161127	1.27841	-1.646	1.22132	0.00495733	0.0234515
ENSMUSG00000035954	Dock4	8010	11.6234	9.39583	10.6785	3.6934	1.36958	4.90057	-1.64478	2.82278	0.000144172	0.00148071
ENSMUSG00000034243	Golgb1	11623	77.8242	81.7622	70.9088	36.8925	11.3595	25.2699	-1.64405	5.66707	9.98494e-06	0.000168067
ENSMUSG00000004113	Cacna1b	13098	1.79635	1.87917	1.87342	0.414988	0.161127	1.10795	-1.64392	0.4101	0.00534408	0.0249359
ENSMUSG00000032845	Alpk2	7767	25.4131	24.0607	26.8835	8.05077	9.42593	7.03125	-1.64369	4.08103	8.52088e-08	2.83271e-06
ENSMUSG00000024059	Clip4	4039	2.85303	3.31618	3.88734	0.622482	1.20845	1.40625	-1.64243	1.21841	0.000772828	0.0055153
ENSMUSG00000050860	Phospho1	1450	3.38136	1.80547	3.37215	0.995972	1.12789	0.639205	-1.64016	0.987705	0.00143075	0.00892949
ENSMUSG00000062825	Actg1	3303	4.80788	5.93227	4.07468	1.99194	1.61127	1.15057	-1.63879	1.7577	0.000111893	0.00122128
ENSMUSG00000006651	Aplp1	2374	2.06052	0.810621	1.92025	0.663981	0.402818	0.426136	-1.63826	0.197531	0.00518744	0.0243413
ENSMUSG00000031010	Usp9x	15224	212.392	214.925	184.438	91.8784	8.86199	95.7528	-1.63729	7.07533	0.00423021	0.0207862
ENSMUSG00000024413	Npc1	7126	67.099	73.4717	89.5024	26.2273	18.449	29.1477	-1.63671	5.66619	3.34161e-08	1.22047e-06
ENSMUSG00000066643	Wdr35	7304	44.5389	40.0889	36.8126	18.384	6.44508	14.0625	-1.63454	4.74728	7.50316e-06	0.000132659
ENSMUSG00000063873	Slc24a3	4824	4.33237	2.98456	3.32531	1.36946	1.04733	0.980114	-1.63185	1.29191	0.00036168	0.00305549
ENSMUSG00000023022	Lima1	9973	493.204	495.363	479.594	172.096	112.144	189.375	-1.63164	8.33879	5.14882e-08	1.82066e-06
ENSMUSG00000026980	Ly75	7048	67.2575	66.6552	58.4037	27.3062	10.151	24.4176	-1.63061	5.40953	4.19212e-06	8.17035e-05
ENSMUSG00000037012	Hk1	9211	374.856	363.6	449.713	131.883	113.433	138.452	-1.63008	8.03405	7.05272e-09	3.06154e-07
ENSMUSG00000029455	Aldh2	4691	504.405	464.744	459.549	172.096	151.057	138.878	-1.62854	8.30031	4.99668e-09	2.2734e-07
ENSMUSG00000067212	H2-T23	3307	16.7483	17.023	19.343	6.22482	5.88114	5.11364	-1.62494	3.56568	3.46539e-07	9.60438e-06
ENSMUSG00000057133	Chd6	17321	48.8185	49.0057	48.1468	18.633	10.4733	18.1108	-1.62217	5.01482	1.4357e-07	4.54615e-06
ENSMUSG00000030447	Cyfip1	7103	228.929	233.311	238.72	92.7084	48.9826	86.1222	-1.62009	7.27547	1.5451e-07	4.86943e-06
ENSMUSG00000025558	Dock9	8143	27.2623	27.5243	30.7709	11.6197	4.51156	11.5057	-1.61915	4.24814	1.01934e-05	0.000170626
ENSMUSG00000021390	Ogn	2533	207.637	240.718	167.015	100.386	31.9837	67.7557	-1.61901	7.0881	1.75618e-05	0.000264239
ENSMUSG00000022221	Ripk3	1954	8.71758	9.54322	14.238	2.40693	4.99494	3.32386	-1.61541	2.86964	5.91151e-05	0.000719203
ENSMUSG00000032826	Ank2	35905	14.2651	15.6597	14.4253	6.14183	2.09465	6.05114	-1.61541	3.3092	6.08331e-05	0.000734496
ENSMUSG00000026360	Rgs2	3817	20.1297	18.9022	18.7342	8.83925	5.39776	4.55966	-1.61376	3.68745	3.47086e-06	6.92666e-05
ENSMUSG00000037470	Uggt1	9726	162.253	171.483	166.078	62.1237	37.3815	63.75	-1.61245	6.78979	6.13805e-08	2.13017e-06
ENSMUSG00000031278	Acsl4	5551	97.1086	101.143	90.0645	44.9017	9.98988	39.2472	-1.61144	5.99749	0.000166524	0.00167038
ENSMUSG00000020101	4632428N05Rik	5153	24.3036	22.4395	24.1202	10.7067	7.33128	5.11364	-1.6113	3.98084	2.85517e-06	5.89143e-05
ENSMUSG00000042289	Hsd3b7	5746	27.1038	23.2501	31.0519	11.3707	7.7341	7.45739	-1.61103	4.17912	5.01235e-07	1.30507e-05
ENSMUSG00000046785	Epm2aip1	11487	21.8732	21.9605	19.5304	9.17124	3.94761	7.45739	-1.60961	3.82012	6.07533e-06	0.000110946
ENSMUSG00000062901	Klhl24	6675	31.172	29.514	26.0873	12.8231	1.7724	13.679	-1.60861	4.27214	0.0018154	0.010804
ENSMUSG00000029163	Emilin1	4873	74.1259	71.8137	48.943	25.4388	23.2023	15.3835	-1.60667	5.43528	2.88901e-07	8.22937e-06
ENSMUSG00000028649	Macf1	28008	365.029	403.763	345.036	160.351	52.1246	153.068	-1.6065	7.94665	2.55037e-05	0.000359272
ENSMUSG00000052102	Gnpda1	2675	5.86455	5.30588	7.58733	2.65592	0.725072	2.64205	-1.60229	2.09142	0.00059671	0.00449929
ENSMUSG00000004698	Hdac9	4410	15.0576	14.7017	13.3481	4.85536	3.38367	5.83807	-1.60136	3.27176	3.19567e-06	6.4744e-05
ENSMUSG00000040287	Stac3	2413	7.5024	8.95368	9.74176	2.57293	5.23663	0.980114	-1.60127	2.56711	0.0017144	0.0103181
ENSMUSG00000015766	Eps8	7160	277.008	290.534	299.231	99.2237	58.328	128.224	-1.59967	7.58667	6.82269e-07	1.7161e-05
ENSMUSG00000025170	Rab40b	2002	2.06052	1.36332	2.06076	0.539485	1.04733	0.298295	-1.59956	0.396248	0.00763	0.0325074
ENSMUSG00000039234	Sec24d	3833	174.774	168.72	181.768	65.7341	36.0119	71.4631	-1.59864	6.86475	3.2486e-07	9.13232e-06
ENSMUSG00000034101	Ctnnd1	10123	519.039	535.268	508.117	216.707	87.6531	211.321	-1.59857	8.43667	4.77126e-06	9.12564e-05
ENSMUSG00000083327	Vcp-rs	2405	193.636	170.378	164.392	65.6511	33.1922	75.4261	-1.59838	6.8734	1.19395e-06	2.83716e-05
ENSMUSG00000020333	Acsl6	5917	3.85687	3.27933	3.18481	1.20347	0.563945	1.53409	-1.59797	1.25871	0.000812186	0.00573174
ENSMUSG00000027559	Car3	1500	720.284	754.283	527.929	332.779	137.522	191.207	-1.59757	8.79486	5.6455e-06	0.000104238
ENSMUSG00000005583	Mef2c	6746	3.1172	3.50041	3.93417	1.32796	0.563945	1.49148	-1.59578	1.29252	0.0008289	0.00581889
ENSMUSG00000033149	Phldb2	9087	172.978	178.042	128.844	58.8868	31.1781	68.4801	-1.59577	6.73523	1.41013e-06	3.25235e-05
ENSMUSG00000053965	Pde5a	6707	55.317	56.9277	60.8392	29.2567	4.67268	23.1392	-1.59567	5.26702	0.000750598	0.0053971
ENSMUSG00000055809	Dnaaf3	2212	1.79635	1.76863	2.15443	0.622482	1.04733	0.298295	-1.59472	0.460824	0.00621994	0.0278716
ENSMUSG00000033955	Tnks1bp1	6247	246.47	238.286	247.759	87.7285	76.9382	77.8551	-1.59444	7.34543	4.61286e-09	2.1132e-07
ENSMUSG00000041540	Sox5	13981	2.43036	1.0317	1.26456	0.331991	0.322254	0.852273	-1.59382	0.190186	0.0106089	0.0412942
ENSMUSG00000025232	Hexa	1851	186.081	175.426	199.519	79.7607	42.7792	63.2386	-1.5929	6.96113	1.51764e-07	4.79422e-06
ENSMUSG00000031595	Pdgfrl	3312	15.6916	15.6229	14.6126	6.8888	3.78649	4.43182	-1.59282	3.36452	4.91768e-06	9.352e-05
ENSMUSG00000026187	Xrcc5	2534	154.063	144.659	159.193	63.2857	30.7753	57.6562	-1.59148	6.66873	4.77881e-07	1.25653e-05
ENSMUSG00000024302	Dtna	6565	24.3036	24.3186	25.8531	8.13377	5.63945	10.7812	-1.5914	4.05613	1.33077e-06	3.10692e-05
ENSMUSG00000094410	Zbed6	10139	36.1912	34.6725	23.043	14.3586	3.62536	12.9972	-1.59052	4.38938	0.000231597	0.00216966
ENSMUSG00000040356	Skiv2l	5342	110.634	100.185	105.38	35.8135	36.173	33.0256	-1.59038	6.13584	4.27228e-09	1.97756e-07
ENSMUSG00000037890	Wdr19	4366	18.9673	21.1498	21.7785	8.34126	4.83381	7.24432	-1.58947	3.79184	1.37041e-06	3.18275e-05
ENSMUSG00000063011	Msln	2098	90.0817	81.9464	99.8999	29.2567	28.6001	32.4716	-1.58912	5.91876	5.77708e-09	2.58437e-07
ENSMUSG00000033420	Antxr1	5245	132.824	140.053	137.134	62.3727	21.1076	52.7131	-1.58747	6.51057	1.12033e-05	0.00018393
ENSMUSG00000040260	Daam2	6019	49.8751	51.0323	43.8379	24.9408	10.2316	12.8267	-1.58715	5.0116	5.31612e-06	9.88413e-05
ENSMUSG00000029769	Ccdc136	4276	15.1633	16.7651	20.1392	7.1793	6.04227	4.13352	-1.58552	3.54708	4.29909e-06	8.35439e-05
ENSMUSG00000025026	Add3	4920	24.9376	29.993	31.3797	12.0762	3.78649	12.6989	-1.58501	4.26971	8.06442e-05	0.000933219
ENSMUSG00000031227	Magee1	3513	28.1076	27.0821	30.1152	9.58623	11.6011	7.37216	-1.58403	4.25461	3.24362e-07	9.13232e-06
ENSMUSG00000026879	Gsn	2958	588.886	541.2	581.742	207.66	206.162	157.543	-1.58315	8.57231	2.26975e-08	8.64121e-07
ENSMUSG00000069601	Ank3	26125	13.05	12.0856	12.5519	4.35738	2.57803	5.49716	-1.5823	3.0844	1.63179e-05	0.00024918
ENSMUSG00000022358	Fbxo32	6927	43.7992	41.6733	36.2974	19.0065	8.6203	12.8693	-1.58151	4.7643	2.06433e-06	4.50402e-05
ENSMUSG00000059013	Sh2d3c	5215	1.42651	0.958007	2.06076	0.539485	0.0805635	0.767045	-1.5815	0.121582	0.0111582	0.0429915
ENSMUSG00000030465	Psd3	23379	7.97791	12.0119	7.02531	3.73489	0.966762	4.17614	-1.5813	2.61602	0.000998413	0.00674257
ENSMUSG00000036333	Kidins220	7370	101.547	100.738	97.6986	43.4493	16.5961	40.2699	-1.57685	6.06296	5.59377e-06	0.000103427
ENSMUSG00000089788	Gm16586	2638	8.45341	7.95882	6.18227	2.61443	2.17522	2.72727	-1.57671	2.36136	2.24293e-05	0.000324822
ENSMUSG00000050332	Amer1	8494	19.6542	21.8868	17.7038	8.54876	4.51156	6.69034	-1.57389	3.73321	3.66421e-06	7.25818e-05
ENSMUSG00000031066	Usp11	4897	39.2027	37.3991	45.0088	16.3505	13.6152	10.8665	-1.57384	4.76512	1.56162e-07	4.90989e-06
ENSMUSG00000024437	Gm8615	635	10.1441	9.72745	11.5215	4.14988	1.93352	4.30398	-1.57361	2.82652	4.8134e-05	0.000604783
ENSMUSG00000022961	Son	13336	260.154	261.536	249.445	101.921	58.4086	99.4176	-1.56871	7.42582	2.12546e-07	6.31058e-06
ENSMUSG00000063870	Chd4	8079	633.795	605.46	597.62	262.356	143.323	213.452	-1.56848	8.6776	2.83329e-07	8.10528e-06
ENSMUSG00000058997	Vwa8	6883	82.4736	88.9841	88.9404	32.9916	19.6575	34.9432	-1.56845	5.86126	1.74598e-07	5.37543e-06
ENSMUSG00000003665	Has1	2085	60.5476	50.7744	60.1835	20.7494	15.5488	21.392	-1.56824	5.2601	5.0395e-08	1.79151e-06
ENSMUSG00000034771	Tle2	5491	18.3333	18.3864	24.2607	7.30379	8.37861	4.9858	-1.56689	3.77805	3.45961e-06	6.91455e-05
ENSMUSG00000066406	Akap13	15339	146.772	152.949	156.383	58.8868	27.9555	66.946	-1.5662	6.6694	2.63512e-06	5.48888e-05
ENSMUSG00000025950	Idh1	3456	107.675	97.4588	99.01	52.911	17.3212	32.3437	-1.56487	6.08583	1.50936e-05	0.000233155
ENSMUSG00000039485	Tspyl4	3887	8.98175	11.6803	9.74176	5.64384	0.644508	3.83523	-1.56458	2.78736	0.00362974	0.0184758
ENSMUSG00000025150	Cbr2	1640	32.9155	32.0195	29.0848	12.5326	11.0372	8.22443	-1.56457	4.39827	2.79932e-07	8.02532e-06
ENSMUSG00000001870	Ltbp1	10512	216.619	224.616	205.373	93.0819	50.6745	74.7017	-1.56423	7.17303	2.2167e-07	6.54937e-06
ENSMUSG00000020841	Cpd	8311	155.965	158.955	148.749	70.714	20.7048	65.2415	-1.56331	6.69393	5.92865e-05	0.000719807
ENSMUSG00000063550	Nup98	4028	80.8358	83.3834	88.5657	28.2607	14.1792	42.9119	-1.56268	5.82004	1.40771e-05	0.000222611
ENSMUSG00000024887	Asah2	4660	10.5668	10.4644	14.7063	4.27438	1.61127	6.05114	-1.5617	3.01456	0.000374727	0.00313001
ENSMUSG00000031529	Tnks	6417	71.1672	70.8556	68.7075	31.9956	4.99494	34.2187	-1.56139	5.55883	0.00159447	0.00974146
ENSMUSG00000032216	Nedd4	11118	1362.21	1396.88	1391.06	600.612	187.069	621.605	-1.55797	9.85598	8.325e-05	0.000956729
ENSMUSG00000004356	Utp20	8769	148.78	149.338	140.085	61.3768	26.1831	61.0653	-1.55759	6.61386	3.99711e-06	7.8361e-05
ENSMUSG00000025261	Huwe1	22310	403.016	427.529	421.284	160.974	81.3692	182.983	-1.55662	8.12755	2.36282e-06	4.99981e-05
ENSMUSG00000026585	Kifap3	3991	103.449	100.296	99.572	44.9017	11.1983	46.8324	-1.556	6.08432	0.000223166	0.00210995
ENSMUSG00000043940	Wdfy3	16947	119.51	124.062	120.788	50.2966	18.3685	55.1847	-1.554	6.3489	2.26843e-05	0.000326923
ENSMUSG00000082301	Gm14032	1025	1.58501	1.0317	0.843037	0.456487	0.241691	0.426136	-1.55275	-0.200319	0.0107569	0.0417606
ENSMUSG00000040653	Ppp1r14c	2520	2.32469	4.05311	3.46582	1.36946	1.53071	0.511364	-1.55226	1.21498	0.00383855	0.019298
ENSMUSG00000000957	Mmp14	2587	417.282	414.964	451.306	182.097	71.5404	184.219	-1.55083	8.16511	1.29955e-05	0.000209737
ENSMUSG00000020456	Ogdh	5405	342.892	347.572	416.039	119.766	98.0458	159.759	-1.55062	7.95113	1.83031e-07	5.55805e-06
ENSMUSG00000005950	P2rx5	2530	3.7512	2.65294	4.4962	1.82595	0.322254	1.44886	-1.54773	1.34574	0.00445625	0.0216416
ENSMUSG00000090086	AI480526	4686	3.48703	2.83717	3.32531	1.12047	1.20845	0.980114	-1.54614	1.17979	0.000629612	0.00469173
ENSMUSG00000002900	Lamb1	9935	353.775	353.173	363.817	141.967	80.6441	143.949	-1.54568	7.90501	4.71484e-07	1.24217e-05
ENSMUSG00000097296	Gm26532	689	4.33237	5.93227	4.54303	2.61443	1.04733	1.32102	-1.54446	1.77831	0.000591701	0.00447417
ENSMUSG00000002028	Kmt2a	16633	80.9943	88.2472	87.5353	38.9674	8.21748	40.6534	-1.54415	5.84759	0.000553217	0.00425359
ENSMUSG00000058571	Gpc6	10198	41.6331	44.3631	41.4493	18.5915	7.08959	17.8125	-1.54352	4.83942	1.55783e-05	0.000239256
ENSMUSG00000031865	Dctn1	6268	259.361	252.029	273.238	107.44	69.6069	91.9602	-1.54347	7.45725	7.70648e-08	2.60089e-06
ENSMUSG00000090334	Gm17149	374	3.1172	1.84232	2.85696	1.16197	0.161127	1.2358	-1.54326	0.887774	0.00777364	0.0329299
ENSMUSG00000025584	Pde8a	4021	26.8924	28.8876	42.2924	11.1217	9.74819	12.6989	-1.54326	4.46359	8.69874e-07	2.13954e-05
ENSMUSG00000033400	Agl	14369	81.4169	85.889	83.7417	33.4896	15.3876	37.0739	-1.54242	5.81517	4.04201e-06	7.9125e-05
ENSMUSG00000028402	Mpdz	12514	67.5216	76.1247	59.1063	29.7132	11.9234	27.7841	-1.54159	5.5079	9.34198e-06	0.000159664
ENSMUSG00000034959	5031414D18Rik	2637	5.01921	5.74804	2.85696	2.36543	0.805635	1.40625	-1.54135	1.66263	0.00143827	0.00896801
ENSMUSG00000020900	Myh10	10412	219.313	222.294	212.586	80.0512	71.8627	72.8267	-1.54118	7.19585	1.24127e-08	4.96917e-07
ENSMUSG00000042744	Gm15800	16312	74.073	75.3509	79.7607	26.5177	19.013	33.0682	-1.54062	5.68446	1.82997e-07	5.55805e-06
ENSMUSG00000031996	Aplp2	3676	183.65	200.297	210.572	95.5718	35.2063	73.4233	-1.54008	7.0581	9.80325e-06	0.000165847
ENSMUSG00000031295	Phka2	6153	44.0106	42.2997	41.543	15.1471	9.02312	19.6023	-1.53969	4.84481	2.19217e-06	4.74413e-05
ENSMUSG00000040711	Sh3pxd2b	9824	223.223	214.851	219.096	78.8893	51.5607	95.4545	-1.53926	7.20271	3.49585e-07	9.6687e-06
ENSMUSG00000041729	Coro2b	5904	37.0365	37.6939	51.7063	13.7776	16.5155	13.2955	-1.53869	4.83041	2.54125e-07	7.38069e-06
ENSMUSG00000017652	Cd40	3519	7.5024	5.71119	6.93164	2.61443	1.61127	2.59943	-1.53812	2.20604	6.95001e-05	0.000823993
ENSMUSG00000020682	Mmp28	4934	20.8694	19.9339	21.5911	6.9303	6.8479	7.67045	-1.53808	3.81686	5.07983e-07	1.32006e-05
ENSMUSG00000039840	Epg5	9628	57.9587	57.9594	58.4037	23.2393	10.7149	25.8665	-1.53749	5.29131	5.4753e-06	0.000101659
ENSMUSG00000034342	Cbl	5067	23.8281	24.2449	24.7291	7.71878	4.59212	12.6136	-1.536	4.03758	3.3711e-05	0.000451325
ENSMUSG00000020917	Acly	6231	308.55	309.952	305.648	121.965	71.621	125.582	-1.53286	7.69594	4.14602e-07	1.11884e-05
ENSMUSG00000040560	Wdr7	7081	53.4678	58.9911	54.6101	21.8699	12.5679	23.1392	-1.53184	5.23172	7.37166e-07	1.84721e-05
ENSMUSG00000024593	Megf10	7692	106.46	113.708	103.459	43.4493	13.6152	54.9716	-1.52752	6.18498	0.000173745	0.00172722
ENSMUSG00000021908	Gm6768	3338	14.4236	14.7754	13.8633	6.01733	1.20845	7.54261	-1.52678	3.29017	0.00181344	0.0107972
ENSMUSG00000033004	Mycbp2	19264	72.3823	75.3141	67.8176	31.4561	6.52565	36.6477	-1.52604	5.60006	0.000913092	0.00629066
ENSMUSG00000038168	Leprel1	3704	2.06052	2.43186	3.88734	0.788478	0.805635	1.27841	-1.52565	0.993131	0.00248158	0.0137899
ENSMUSG00000041720	Pi4ka	11465	104.452	99.0063	103.694	39.0504	25.1358	42.358	-1.52481	6.11017	2.03603e-07	6.08573e-06
ENSMUSG00000001270	Ckb	1470	50.2978	47.3108	56.905	17.139	20.6243	16.0227	-1.5247	5.1222	8.11964e-08	2.71967e-06
ENSMUSG00000019943	Atp2b1	7109	182.382	180.216	176.897	79.5532	30.453	77.7273	-1.52106	6.92295	1.5608e-05	0.000239436
ENSMUSG00000051375	Pcdh1	9501	113.434	112.639	143.082	36.27	49.7077	42.7841	-1.52061	6.37676	7.56888e-08	2.56093e-06
ENSMUSG00000026944	Abca2	8203	40.5235	45.2105	45.5708	12.9891	17.16	15.8097	-1.51682	4.89048	1.25522e-07	4.04186e-06
ENSMUSG00000031596	Slc7a2	9265	11.2008	10.0222	5.47974	3.94239	1.36958	3.92045	-1.50943	2.61418	0.000901908	0.00622971
ENSMUSG00000020601	Trib2	4102	5.54755	5.49012	5.99493	2.94642	1.36958	1.5767	-1.50767	1.97981	0.000315494	0.00274892
ENSMUSG00000027580	Helz2	11957	26.6282	27.0453	25.8531	9.71073	8.37861	9.92898	-1.50139	4.17366	4.11935e-07	1.11616e-05
ENSMUSG00000028654	Mycl	4033	21.8204	18.4601	18.3126	8.88075	6.36452	5.41193	-1.50008	3.73616	5.49579e-06	0.000101898
ENSMUSG00000024169	Ift140	7237	34.976	33.0881	37.0936	13.3211	11.0372	12.7415	-1.4998	4.57475	1.81401e-07	5.54646e-06
ENSMUSG00000037580	Gch1	2769	10.0913	8.32729	14.4253	3.3614	5.39776	2.98295	-1.49753	2.91254	0.000143837	0.00148068
ENSMUSG00000026235	Epha4	6310	21.2392	18.4969	19.062	6.18332	5.55888	8.99148	-1.4963	3.74169	4.99162e-06	9.4791e-05
ENSMUSG00000041638	Gcn1l1	13905	208.482	192.854	207.293	55.7744	70.5737	89.7017	-1.49404	7.10397	2.52704e-07	7.35545e-06
ENSMUSG00000027797	Dclk1	12971	55.5284	57.9594	63.6025	24.8578	8.86199	29.0199	-1.49181	5.32598	8.72522e-05	0.00099161
ENSMUSG00000090150	Acad11	3788	16.2728	13.5226	15.5962	5.60234	3.3031	7.07386	-1.49137	3.37225	3.48891e-05	0.000464642
ENSMUSG00000039765	Cc2d2a	6618	17.0653	17.3915	18.5937	7.30379	3.94761	7.45739	-1.49061	3.59581	1.47112e-05	0.000228839
ENSMUSG00000045827	Serpinb9	3486	22.4015	21.5183	14.2848	9.12974	2.57803	8.82102	-1.4903	3.7293	0.000557264	0.00428178
ENSMUSG00000047921	Trappc9	6337	81.0999	80.1409	94.5607	24.6088	36.173	30.4261	-1.48966	5.85663	1.57236e-07	4.93203e-06
ENSMUSG00000020576	Nbas	7187	53.6263	50.148	56.2025	18.384	18.7713	19.858	-1.4879	5.1812	6.96138e-08	2.37954e-06
ENSMUSG00000038024	Dennd4c	8449	33.1268	33.3828	36.5316	12.7401	4.99494	18.8352	-1.48627	4.54895	0.000201612	0.00194901
ENSMUSG00000053877	Srcap	4895	33.708	33.9724	31.1455	16.9315	1.61127	16.6193	-1.48416	4.49069	0.00789669	0.0333241
ENSMUSG00000068196	Col8a1	5104	24.7791	23.6922	22.9493	12.9061	3.06141	9.41761	-1.48086	4.02457	0.000491293	0.00389152
ENSMUSG00000066306	Numa1	7169	241.186	244.992	238.626	107.482	55.2666	96.9886	-1.47931	7.35952	1.74588e-06	3.93813e-05
ENSMUSG00000097971	Gm26917	867	72.6465	77.4512	54.9847	11.6197	50.9967	11.3352	-1.47629	5.54184	0.00255485	0.0140913
ENSMUSG00000026664	Phyh	1948	6.07589	6.15335	10.1633	2.61443	1.85296	3.49432	-1.47387	2.37355	0.000321998	0.00279281
ENSMUSG00000031755	Bbs2	3415	16.6955	17.6494	18.0316	8.63176	3.14198	6.90341	-1.47303	3.58237	0.000102718	0.00113921
ENSMUSG00000075289	Carns1	3958	8.77041	6.81659	5.47974	3.07091	1.7724	2.64205	-1.47235	2.28649	0.000215557	0.00205256
ENSMUSG00000046861	Hectd3	4788	51.8828	48.3056	49.0835	21.4964	12.2457	19.858	-1.47231	5.08496	1.25413e-06	2.95908e-05
ENSMUSG00000059970	Hspa2	2518	25.9414	26.0136	27.586	10.9972	9.18424	8.48011	-1.47074	4.18214	9.75197e-07	2.37392e-05
ENSMUSG00000022489	Pde1b	2938	1.90202	1.62124	4.21519	0.70548	1.12789	0.980114	-1.4687	0.894071	0.00774736	0.0328396
ENSMUSG00000022822	Abcc5	8382	68.3141	66.5446	62.8531	26.5592	15.7905	28.9347	-1.46755	5.49069	1.42963e-06	3.28594e-05
ENSMUSG00000017969	Ptgis	2556	71.5898	68.0922	92.3126	25.5633	32.6282	25.8239	-1.46699	5.72188	2.78617e-07	8.00483e-06
ENSMUSG00000033577	Myo6	9433	15.7973	13.5963	14.4253	5.72684	3.70592	6.30682	-1.46407	3.3292	1.80842e-05	0.000270877
ENSMUSG00000032571	Pik3r4	4864	41.1575	40.6784	42.7607	16.143	11.5206	17.3864	-1.46272	4.82787	6.49615e-07	1.64639e-05
ENSMUSG00000029765	Plxna4	11187	1.95485	2.39502	3.09114	0.746979	0.563945	1.32102	-1.46261	0.847181	0.00402338	0.0199835
ENSMUSG00000038375	Trp53inp2	5252	123.314	129.884	144.956	60.4223	37.6232	46.4062	-1.46117	6.50084	4.26289e-07	1.13885e-05
ENSMUSG00000025369	Smarcc2	4998	210.807	216.473	246.588	96.3188	70.1708	78.1534	-1.46113	7.25936	1.91282e-07	5.76919e-06
ENSMUSG00000003178	Mical3	2875	15.9558	13.4489	14.8	5.47784	3.62536	6.81818	-1.45984	3.34276	2.77285e-05	0.000384651
ENSMUSG00000038368	Focad	10854	43.7464	40.8627	46.6949	16.5165	10.6344	20.4119	-1.45915	4.904	2.9751e-06	6.09233e-05
ENSMUSG00000040720	1110037F02Rik	7175	103.026	98.5273	108.518	45.9392	23.8468	42.7841	-1.4589	6.14102	2.24916e-06	4.82826e-05
ENSMUSG00000038587	Akap12	6240	167.536	182.095	206.685	76.1088	50.03	76.2358	-1.45762	6.98389	5.82009e-07	1.49494e-05
ENSMUSG00000034275	Igsf9b	5020	1.00384	1.5107	1.54557	0.663981	0.402818	0.383523	-1.45653	0.0460163	0.0090253	0.0366149
ENSMUSG00000026615	Eprs	4818	358.372	354.794	321.197	169.896	68.8013	138.068	-1.45611	7.87851	1.71399e-05	0.000259355
ENSMUSG00000027087	Itgav	8531	135.202	141.085	119.477	57.5589	18.3685	68.0966	-1.45608	6.49359	0.000247858	0.00228822
ENSMUSG00000055675	Kbtbd11	6425	74.073	73.3612	62.0569	29.7962	19.7381	26.6761	-1.45586	5.57726	4.43349e-07	1.17735e-05
ENSMUSG00000055805	Fmnl1	4968	3.64553	5.0848	6.65063	1.24496	3.14198	1.36364	-1.45461	1.85545	0.00253763	0.0140137
ENSMUSG00000051323	Pcdh19	15987	116.657	115.735	102.476	52.6205	15.6293	53.7358	-1.45415	6.25332	0.000220271	0.00208702
ENSMUSG00000070583	Fv1	1379	4.12104	3.83203	3.0443	1.53546	0.805635	1.5767	-1.4535	1.38292	0.00120192	0.00780076
ENSMUSG00000019978	Epb4.1l2	4443	275.951	273.253	272.301	134.124	58.0863	107.898	-1.45167	7.54744	8.89474e-06	0.000153527
ENSMUSG00000024481	4833403I15Rik	3199	2.74736	3.64779	3.55949	1.49396	0.322254	1.70455	-1.45032	1.25169	0.00652416	0.0288757
ENSMUSG00000021765	Fst	2331	3.38136	2.87402	4.30886	1.45246	0.886199	1.44886	-1.44901	1.3267	0.00132086	0.00838094
ENSMUSG00000042109	Csdc2	4623	5.60039	6.07966	9.83543	2.36543	3.14198	2.42898	-1.44741	2.32664	0.000314836	0.00274498
ENSMUSG00000059439	Bcas3	4800	42.7426	37.1412	45.805	14.0681	16.9989	15.0852	-1.44695	4.84553	4.1429e-07	1.11884e-05
ENSMUSG00000025453	Nnt	7020	100.067	97.9746	97.9328	36.768	26.586	45.0426	-1.44675	6.07732	6.48156e-07	1.64582e-05
ENSMUSG00000029093	Sorcs2	8772	288.684	287.402	355.106	111.258	115.367	115.142	-1.44605	7.72981	1.60644e-07	5.02053e-06
ENSMUSG00000034708	Grn	3404	271.196	269.384	329.768	113.126	95.1455	111.818	-1.44271	7.6332	2.13127e-07	6.31375e-06
ENSMUSG00000091562	Gm9581	2866	2.90586	3.16879	3.0443	1.28646	0.241691	1.70455	-1.44203	1.13173	0.00901291	0.0365868
ENSMUSG00000056724	Nbeal2	9682	25.3074	22.9922	27.3987	6.9303	9.02312	11.8892	-1.44162	4.11874	7.23304e-06	0.000128909
ENSMUSG00000064341	mt-Nd1	956	1343.93	1643.46	2080.24	552.847	598.99	714.077	-1.44141	10.1746	1.28602e-06	3.01712e-05
ENSMUSG00000001150	Mcm3ap	6353	102.55	98.1588	96.2467	38.5109	29.2446	41.4631	-1.44104	6.08366	2.25876e-07	6.63249e-06
ENSMUSG00000029106	Add1	6013	395.25	372.665	453.039	163.422	105.135	181.065	-1.44059	8.12183	1.88582e-06	4.21312e-05
ENSMUSG00000043279	Trim56	9915	36.0327	37.3254	32.5038	19.8364	4.43099	14.5312	-1.44034	4.60016	0.000699111	0.0051208
ENSMUSG00000033880	Lgals3bp	3495	14.7935	13.8911	16.205	5.14585	7.97579	3.57955	-1.4398	3.37355	0.000102574	0.00113856
ENSMUSG00000033268	Duox1	5234	1.58501	1.10539	2.20126	0.788478	0.402818	0.553977	-1.43768	0.279932	0.00978897	0.0389505
ENSMUSG00000028906	Epb4.1	11260	15.3746	20.1181	21.0759	9.00525	2.09465	9.63068	-1.4355	3.7038	0.00167993	0.0101474
ENSMUSG00000001508	Sgca	2007	13.684	15.6966	20.7949	3.6519	10.0704	5.02841	-1.43494	3.53392	0.000447059	0.00361635
ENSMUSG00000034245	Hdac11	3867	4.38521	4.49526	5.19873	1.99194	1.61127	1.5767	-1.43358	1.73324	0.000305761	0.00268695
ENSMUSG00000026399	Cd55	5068	7.29107	9.2116	10.5848	4.48187	1.61127	3.79261	-1.43189	2.65498	0.000592218	0.00447554
ENSMUSG00000028128	F3	1870	43.3237	45.579	34.6114	15.8111	14.582	15.3835	-1.43089	4.8246	6.23102e-07	1.58825e-05
ENSMUSG00000092444	Gm18733	416	3.38136	3.53726	5.33923	1.32796	0.725072	2.38636	-1.42992	1.54043	0.00321042	0.016777
ENSMUSG00000027107	Chrna1	4377	671.941	713.862	913.056	336.306	227.028	290.412	-1.4288	9.03771	1.43977e-06	3.29786e-05
ENSMUSG00000027309	4930402H24Rik	10803	69.1595	70.0082	64.7265	32.4521	12.1651	30.8949	-1.42853	5.54555	5.26283e-05	0.000653857
ENSMUSG00000082100	Glns-ps1	1117	7.55524	7.7009	9.27341	3.85939	0.805635	4.30398	-1.4253	2.51654	0.0036485	0.0185571
ENSMUSG00000029547	Ints1	7066	167.43	156.118	181.206	48.5536	70.1708	69.2898	-1.42527	6.85266	5.79029e-07	1.49016e-05
ENSMUSG00000022672	Prkdc	13254	19.9712	20.8182	16.9076	11.9102	1.7724	7.62784	-1.42489	3.7349	0.00373554	0.0188917
ENSMUSG00000028173	Wls	3292	503.982	526.756	425.265	224.011	115.286	202.841	-1.42472	8.38006	6.75286e-06	0.000121324
ENSMUSG00000084390	Gm15425	2709	6.97406	5.82173	6.97847	2.36543	0.886199	3.96307	-1.42451	2.21062	0.00253295	0.0139995
ENSMUSG00000029505	Ep400	15551	151.475	160.65	165.282	59.5923	45.5184	72.6136	-1.42427	6.77237	6.60334e-07	1.67038e-05
ENSMUSG00000039286	Fndc3b	6849	137.209	147.865	130.39	63.5762	20.7854	70.2699	-1.42375	6.57228	0.000226978	0.00213689
ENSMUSG00000003363	Pld3	3199	111.215	103.096	143.035	37.017	54.2998	42.571	-1.41765	6.35719	1.07229e-06	2.58961e-05
ENSMUSG00000051855	Mest	3557	8.55908	9.80115	10.9595	4.73087	3.3031	2.89773	-1.4173	2.77175	0.000111227	0.00121538
ENSMUSG00000039477	Tnrc18	6862	114.438	111.239	86.2708	47.0182	25.2164	44.4034	-1.41669	6.16115	5.56474e-06	0.000103033
ENSMUSG00000016534	Lamp2	9540	230.989	229.737	210.244	105.117	32.306	113.736	-1.41634	7.2652	0.000336996	0.00288721
ENSMUSG00000024940	Ltbp3	5162	471.383	481.14	520.435	189.11	169.345	193.551	-1.41578	8.39924	2.55445e-07	7.4029e-06
ENSMUSG00000001751	Naglu	2651	29.4813	29.5508	36.3911	9.25424	17.0795	9.63068	-1.41575	4.45931	1.97328e-05	0.000292287
ENSMUSG00000005686	Ampd3	5623	22.877	20.9288	28.4759	10.2502	7.49241	9.24716	-1.41551	4.05884	6.03777e-06	0.000110411
ENSMUSG00000064373	Sepp1	2837	8.61191	7.84829	6.7443	2.61443	4.26987	1.96023	-1.41261	2.4434	0.00050075	0.00394204
ENSMUSG00000037348	Paqr7	4315	7.29107	9.17476	9.64809	3.94239	3.22254	2.64205	-1.41114	2.61026	0.000118377	0.00127368
ENSMUSG00000042804	Gpr153	3922	6.97406	6.00596	5.76075	2.73892	2.81972	1.53409	-1.41036	2.14095	0.000468581	0.003746
ENSMUSG00000019989	Enpp3	2790	28.6359	31.3931	31.7076	13.9436	11.1983	9.41761	-1.40729	4.40392	2.79551e-06	5.77783e-05
ENSMUSG00000038967	Pdk2	3519	19.073	18.4969	25.0569	7.59429	10.5538	5.625	-1.40567	3.85823	4.44845e-05	0.000565862
ENSMUSG00000025089	Gfra1	8272	63.1893	59.5438	64.3518	25.9368	15.2265	29.3182	-1.40403	5.4282	5.26831e-06	9.83639e-05
ENSMUSG00000038650	Rnh1	1900	482.848	431.766	496.689	187.741	172.245	173.565	-1.40322	8.341	3.265e-07	9.14406e-06
ENSMUSG00000055065	Ddx17	4748	333.91	310.984	257.22	141.262	55.9111	144.119	-1.40131	7.69608	8.61796e-05	0.000981093
ENSMUSG00000004626	Stxbp2	4119	7.07973	8.91683	8.10252	2.44843	4.10874	2.68466	-1.40076	2.50182	0.000249868	0.00229819
ENSMUSG00000024507	Hsd17b4	3278	134.726	128.815	105.426	69.137	24.2496	46.1932	-1.40009	6.40761	8.01463e-05	0.000928263
ENSMUSG00000001507	Itga3	5683	198.074	195.544	181.674	69.801	65.4982	82.6704	-1.39963	7.04802	3.19919e-07	9.03569e-06
ENSMUSG00000042647	Acad12	4996	2.53602	2.02655	1.87342	0.788478	0.563945	1.02273	-1.39949	0.660609	0.00476803	0.0227415
ENSMUSG00000026924	Sec16a	8469	125.058	125.646	144.112	51.666	33.8367	64.1335	-1.39777	6.50577	3.92013e-06	7.6965e-05
ENSMUSG00000038527	C1rl	3004	7.44957	5.78489	5.33923	3.23691	1.28902	2.38636	-1.39756	2.1281	0.000919472	0.00632155
ENSMUSG00000013076	Amotl1	9783	165	155.344	157.554	69.967	28.6806	82.5426	-1.39729	6.78117	8.87595e-05	0.00100702
ENSMUSG00000015709	Arnt2	5969	5.17771	5.60065	5.66708	2.15794	0.886199	3.06818	-1.39485	1.96045	0.00178901	0.0106804
ENSMUSG00000025791	Pgm2	2909	156.23	146.686	182.518	77.2708	37.7037	69.5455	-1.39371	6.80465	1.0799e-05	0.000178391
ENSMUSG00000048732	Klhl11	2391	14.4765	13.7806	13.8164	5.76834	2.01409	8.05398	-1.393	3.29115	0.00118794	0.00771754
ENSMUSG00000058056	Palld	8562	153.694	157.555	137.602	59.3848	37.6232	73.8068	-1.39207	6.69223	5.6695e-06	0.000104537
ENSMUSG00000031373	Car5b	6346	11.3593	11.7909	12.9266	5.22885	2.33634	6.00852	-1.39207	3.07181	0.000322499	0.00279353
ENSMUSG00000034066	Farp2	5289	10.5668	11.9751	12.3177	4.52337	1.36958	7.24432	-1.38967	3.02527	0.00320019	0.0167301
ENSMUSG00000033855	Ston1	4558	105.509	95.9481	86.1771	43.0758	17.5629	49.0483	-1.38771	6.05217	9.33905e-05	0.0010524
ENSMUSG00000047643	Gm5454	1454	2.53602	2.50556	1.31139	0.746979	0.563945	1.06534	-1.38628	0.652201	0.0090815	0.036798
ENSMUSG00000036564	Ndrg4	4867	95.4707	96.8692	76.2012	38.6769	25.6192	38.3523	-1.38505	5.95405	1.99033e-06	4.3929e-05
ENSMUSG00000045039	Megf8	10118	198.655	189.391	173.759	75.9843	55.5888	83.3949	-1.38485	7.01779	1.1441e-06	2.74317e-05
ENSMUSG00000020986	Sec23a	5202	81.7868	78.7039	76.5759	38.9259	11.2789	40.3551	-1.38469	5.77469	0.000482672	0.00383234
ENSMUSG00000022887	Masp1	2736	29.8511	36.6253	28.3354	11.3707	3.62536	21.1364	-1.38466	4.45764	0.00289813	0.0155473
ENSMUSG00000053754	Chd8	12562	127.277	127.857	129.5	55.1104	29.7279	62.2585	-1.38449	6.47176	1.10825e-05	0.000182396
ENSMUSG00000022150	Dab2	7126	119.933	128.594	169.123	51.915	42.2959	65.625	-1.38446	6.59057	2.85932e-06	5.89143e-05
ENSMUSG00000020777	Acox1	5067	100.437	103.612	98.448	40.6273	28.8417	46.2784	-1.38377	6.1259	1.44776e-06	3.31048e-05
ENSMUSG00000021706	Zfyve16	7840	30.7493	36.1463	29.6936	14.0681	8.37861	14.4034	-1.3835	4.4837	1.15889e-05	0.000189327
ENSMUSG00000052397	Ezr	3277	409.621	393.409	504.042	191.932	109.083	199.815	-1.38334	8.23576	1.00398e-05	0.000168352
ENSMUSG00000001622	Csn3	4218	3.5927	3.13194	7.63417	2.28244	1.36958	1.78977	-1.38111	1.77212	0.00341609	0.0176443
ENSMUSG00000039318	Rab3gap2	6950	118.189	117.024	118.728	51.1266	30.3725	54.3324	-1.37942	6.35331	3.67551e-06	7.26977e-05
ENSMUSG00000025745	Hadha	5857	232.522	229.074	232.397	99.8462	70.332	96.7756	-1.37748	7.32448	9.86591e-07	2.39567e-05
ENSMUSG00000000325	Arvcf	5852	35.8213	34.4145	34.5645	12.2422	17.5629	10.696	-1.37735	4.60414	6.58593e-06	0.000118805
ENSMUSG00000033624	Pdpr	5194	24.5677	25.8662	26.7898	11.9517	2.41691	15.1705	-1.37731	4.16511	0.00397214	0.0197732
ENSMUSG00000005534	Insr	9612	39.8895	37.2517	38.124	19.0065	5.9617	19.2187	-1.37596	4.73954	0.000410562	0.0033702
ENSMUSG00000056091	St3gal5	2610	91.7195	88.6525	105.426	45.4412	27.3916	37.1165	-1.37582	6.04624	2.29951e-06	4.91263e-05
ENSMUSG00000029098	Acox3	9125	40.682	39.3888	52.1278	16.724	14.7431	19.4318	-1.37428	4.9372	2.32732e-06	4.94259e-05
ENSMUSG00000037035	Inhbb	4253	129.126	127.268	109.876	58.3888	28.8417	53.9062	-1.37351	6.40431	1.27775e-05	0.000206468
ENSMUSG00000026389	Steap3	5542	122.363	120.414	144.862	49.4666	43.9071	56.3352	-1.3716	6.4867	6.66134e-07	1.67868e-05
ENSMUSG00000027171	Prrg4	3159	107.781	105.639	115.683	55.6914	14.0181	57.358	-1.37042	6.25119	0.00105791	0.00704798
ENSMUSG00000035722	Abca7	6705	68.4726	73.9507	71.6581	26.2688	30.8558	25.7812	-1.36998	5.63262	5.37904e-07	1.387e-05
ENSMUSG00000038056	Kmt2c	21564	40.2594	41.2311	43.0886	22.7414	3.78649	21.4773	-1.36994	4.85357	0.00397106	0.0197732
ENSMUSG00000028776	Tinagl1	4343	4.70221	3.16879	5.19873	1.70145	2.17522	1.2358	-1.36809	1.64433	0.00192981	0.0113207
ENSMUSG00000002107	Celf2	27368	101.652	100.185	92.5467	41.6233	16.6767	55.5682	-1.36743	6.09131	0.000250891	0.00230505
ENSMUSG00000044447	Dock5	10283	129.654	127.157	115.028	50.7946	23.444	69.6733	-1.3672	6.42788	0.000129948	0.00136233
ENSMUSG00000054675	Tmem119	2427	168.064	152.139	128.329	59.5093	64.4508	49.9858	-1.36709	6.69847	9.75852e-07	2.37392e-05
ENSMUSG00000028273	Pdlim5	6429	181.379	177.747	154.791	76.8973	33.595	88.5511	-1.36674	6.89438	8.3016e-05	0.000955578
ENSMUSG00000022443	Myh9	12056	3057.12	3018.31	2752.33	933.184	1501.46	990.043	-1.36615	10.9959	5.04075e-06	9.55665e-05
ENSMUSG00000017817	Jph2	4249	128.598	122.956	123.318	49.6741	47.613	48.1534	-1.36569	6.44022	3.25396e-07	9.13232e-06
ENSMUSG00000021866	Anxa11	4234	43.0596	40.0152	44.3063	17.222	11.1178	20.9233	-1.36496	4.88599	1.07465e-05	0.000177743
ENSMUSG00000075254	Heg1	12921	75.2354	81.799	102.476	42.9928	18.0462	39.5455	-1.3641	5.91055	5.9084e-05	0.000719203
ENSMUSG00000030557	Mef2a	7815	97.3727	99.4853	110.532	42.9513	16.5155	59.7869	-1.36333	6.15478	0.00042086	0.00344413
ENSMUSG00000021910	Nisch	11161	624.284	603.065	719.298	216.375	273.03	267.315	-1.36325	8.81594	1.34371e-06	3.12617e-05
ENSMUSG00000079110	Capn3	4757	9.98559	8.36414	13.2544	4.60637	4.59212	3.1108	-1.36322	2.8924	0.000236983	0.00220616
ENSMUSG00000032812	Arap1	7380	47.1806	46.9423	47.3506	16.807	19.7381	18.4943	-1.36312	5.03852	8.81373e-07	2.16383e-05
ENSMUSG00000015568	Lpl	7082	43.7464	42.0418	27.305	18.135	6.36452	19.3466	-1.36025	4.71678	0.000565096	0.00432699
ENSMUSG00000047866	Lonp2	5658	64.4573	64.4075	65.4759	31.0411	17.724	26.7614	-1.35984	5.49528	4.68039e-06	9.00351e-05
ENSMUSG00000038648	Creb3l2	7270	83.7416	85.3363	93.7645	40.8763	18.9324	42.4006	-1.35934	5.9302	3.32308e-05	0.000446573
ENSMUSG00000048218	Amigo2	2869	2.11335	2.28448	2.71645	1.03747	0.966762	0.767045	-1.35922	0.811988	0.00473165	0.0226247
ENSMUSG00000034602	Mon2	9267	139.957	141.601	149.077	59.0528	32.7088	76.0653	-1.35756	6.64209	2.91326e-05	0.000400791
ENSMUSG00000034940	Synrg	8750	48.2373	44.8421	46.648	23.9863	6.04227	24.3324	-1.35617	5.02192	0.00121084	0.00785483
ENSMUSG00000035835	BC005764	3857	5.49472	6.81659	11.2873	2.07494	5.55888	1.74716	-1.35603	2.48121	0.00657006	0.0290114
ENSMUSG00000025241	Fyco1	11496	38.4102	36.5148	37.7493	18.5915	8.05635	17.1733	-1.35515	4.71237	6.08533e-05	0.000734496
ENSMUSG00000032006	Pdgfd	3369	7.39674	6.81659	9.36708	4.31588	1.28902	3.4517	-1.35486	2.47795	0.00197033	0.0115212
ENSMUSG00000048249	Crebrf	8674	16.7483	13.6332	10.9595	7.55279	3.3031	5.15625	-1.35453	3.27577	0.000359577	0.00304353
ENSMUSG00000040687	Madd	9298	18.7032	19.5286	20.9354	6.55681	8.53973	8.09659	-1.35414	3.79067	1.33485e-05	0.000213881
ENSMUSG00000017760	Ctsa	4871	318.429	324.175	410.325	117.4	148.398	146.335	-1.35338	7.93245	1.86401e-06	4.18202e-05
ENSMUSG00000023017	Asic1	3751	21.926	23.6554	14.6595	7.67728	7.89523	8.01136	-1.35285	3.81658	3.14678e-05	0.000425454
ENSMUSG00000021186	Fbln5	5818	11.8348	13.1542	8.19619	4.44037	4.1893	4.34659	-1.35281	2.96593	0.000137275	0.00142524
ENSMUSG00000038886	Man2a2	6529	127.911	126.125	131.888	48.0971	50.5939	52.4148	-1.35269	6.48577	4.11298e-07	1.11616e-05
ENSMUSG00000036278	Macrod1	1263	22.5072	19.6391	20.7012	9.66923	9.98988	5.02841	-1.3525	3.87719	9.48765e-05	0.00106734
ENSMUSG00000037235	Mxd4	4446	102.181	94.2531	105.38	45.1507	42.6181	30.5114	-1.35188	6.13191	1.91108e-06	4.2603e-05
ENSMUSG00000017119	Nbr1	7138	137.262	136.442	141.864	69.5935	33.595	59.4034	-1.35182	6.59235	1.52776e-05	0.000235451
ENSMUSG00000021884	Hacl1	4930	6.97406	6.04281	6.60379	3.94239	0.644508	2.94034	-1.35175	2.22044	0.00708359	0.0306894
ENSMUSG00000038893	Fam117a	3089	28.0019	26.64	30.8177	13.6116	11.1178	8.77841	-1.34986	4.31783	1.00049e-05	0.00016819
ENSMUSG00000028289	Epha7	7704	8.40058	10.7592	6.8848	4.39888	1.45014	4.21875	-1.34952	2.6228	0.00197021	0.0115212
ENSMUSG00000090053	Palm2	3608	3.96254	4.34788	5.33923	1.36946	0.805635	3.06818	-1.34907	1.71273	0.00572627	0.0261966
ENSMUSG00000028452	Vcp	4760	150.946	140.164	145.424	71.3365	31.6615	68.2244	-1.34819	6.66429	3.93693e-05	0.000511034
ENSMUSG00000030861	Acadsb	4393	37.1422	38.9835	34.7519	19.4629	6.28396	17.5994	-1.34764	4.69178	0.000377176	0.00314258
ENSMUSG00000036777	Anln	5397	306.331	321.595	345.177	155.87	55.9917	170.327	-1.34743	7.82032	0.000309004	0.00271187
ENSMUSG00000019947	Arid5b	4484	48.1844	52.2482	48.8961	20.7494	9.42593	28.2955	-1.34731	5.11987	0.000194039	0.00188813
ENSMUSG00000054939	Zfp174	5894	2.69453	2.02655	2.3886	1.36946	0.483381	0.852273	-1.34349	0.809127	0.00818779	0.0341334
ENSMUSG00000020859	Spag9	11645	170.812	170.709	148.609	85.9856	26.1831	80.7528	-1.34341	6.83269	0.000470067	0.00375237
ENSMUSG00000039062	Anpep	4429	111.479	111.35	150.95	54.9444	43.1015	49.1761	-1.34324	6.44219	2.23022e-06	4.80308e-05
ENSMUSG00000040133	Gpr176	3896	11.7291	11.3855	8.38353	4.14988	4.59212	3.70739	-1.34308	2.89445	0.000130091	0.00136233
ENSMUSG00000024978	Gpam	3811	26.5754	27.1558	26.9303	11.1632	4.59212	15.8523	-1.34232	4.2365	0.000593007	0.00447896
ENSMUSG00000037270	4932438A13Rik	25848	64.1403	72.3663	57.7012	37.2244	5.55888	33.6648	-1.3415	5.5002	0.00618125	0.0277355
ENSMUSG00000056900	Usp13	3083	16.22	14.0753	17.4228	7.96777	2.57803	8.09659	-1.34079	3.48471	0.00104995	0.00700547
ENSMUSG00000032560	Dnajc13	7641	114.755	126.752	114.981	60.0073	19.0936	61.4489	-1.3404	6.37475	0.000441783	0.00358455
ENSMUSG00000020836	Coro6	3107	24.2507	24.0976	27.6329	7.84328	11.6817	10.5682	-1.34013	4.15282	1.46031e-05	0.000227689
ENSMUSG00000039298	Cdk5rap2	13063	85.538	85.5205	91.048	42.9098	20.302	40.1847	-1.33871	5.93193	2.50022e-05	0.000353584
ENSMUSG00000038417	Fig4	3240	55.7925	56.4855	51.7063	20.1269	19.013	25.6108	-1.33865	5.25718	2.08951e-06	4.54409e-05
ENSMUSG00000046186	Cd109	7056	90.6628	94.769	87.7227	47.7651	18.5296	41.5909	-1.33703	5.99197	8.59675e-05	0.000980237
ENSMUSG00000030172	Erc1	15438	83.2661	84.7836	87.2543	36.9755	15.7099	48.1534	-1.33684	5.89472	0.000207766	0.00199118
ENSMUSG00000020790	Ankfy1	11307	149.097	150.075	149.545	73.2869	31.2587	72.9545	-1.33603	6.70745	6.68188e-05	0.00079741
ENSMUSG00000029104	Htt	18244	114.491	111.129	109.22	40.4614	33.2727	58.7642	-1.33573	6.2857	6.09229e-06	0.000111103
ENSMUSG00000024083	Pja2	7262	144.395	147.791	142.286	68.1411	25.3775	78.4517	-1.33513	6.66127	0.000287292	0.0025497
ENSMUSG00000024268	Celf4	3982	5.01921	4.79003	6.60379	3.15391	0.644508	2.55682	-1.33457	1.97391	0.00662582	0.0291899
ENSMUSG00000043909	Trp53bp1	14059	80.5716	84.2309	82.9455	37.8054	18.2074	42.0597	-1.33352	5.85231	4.446e-05	0.000565862
ENSMUSG00000027605	Acss2	7912	6.55139	6.07966	8.85189	2.98792	3.22254	2.34375	-1.33337	2.35403	0.000469907	0.00375237
ENSMUSG00000036667	Fam115a	9989	99.3276	99.6695	119.383	52.247	33.1116	40.9091	-1.3325	6.21399	3.86314e-06	7.60703e-05
ENSMUSG00000040549	Ckap5	9417	207.901	227.821	210.619	109.598	42.1347	104.83	-1.33166	7.23481	0.0001406	0.00145523
ENSMUSG00000021365	Nedd9	4703	107.041	112.05	119.196	60.8373	24.6524	48.7074	-1.33138	6.30165	6.06873e-05	0.00073418
ENSMUSG00000016494	Cd34	2613	4.0682	4.53211	3.93417	2.07494	1.20845	1.61932	-1.33128	1.59842	0.00122066	0.00789934
ENSMUSG00000015143	Actn1	3941	818.554	824.586	817.652	281.943	250.633	445.696	-1.3306	9.16316	1.37159e-05	0.000218456
ENSMUSG00000037031	Tspan15	3597	75.6052	73.0296	84.4442	31.7051	34.4812	26.6761	-1.32868	5.76645	1.43342e-06	3.28898e-05
ENSMUSG00000027695	Pld1	8502	15.6388	18.3495	17.938	7.88478	4.59212	8.05398	-1.328	3.60967	8.44986e-05	0.000967742
ENSMUSG00000001739	Cldn15	2117	10.0913	10.2433	12.224	4.77236	5.9617	2.34375	-1.32787	2.94609	0.000918684	0.00631939
ENSMUSG00000074364	Ehd2	5094	635.432	645.07	753.394	278.001	202.456	329.659	-1.32775	8.88914	7.41582e-06	0.000131638
ENSMUSG00000026200	Glb1l	4953	5.23055	3.94257	3.37215	2.57293	0.725072	1.5767	-1.32575	1.59815	0.00560317	0.0257394
ENSMUSG00000038860	Garnl3	10925	7.60807	8.47467	11.1468	3.4859	2.81972	4.47443	-1.32538	2.69093	0.000361627	0.00305549
ENSMUSG00000033083	Tbc1d4	9918	10.6196	11.4961	11.1	4.85536	1.20845	7.03125	-1.32445	2.97469	0.00609003	0.0274556
ENSMUSG00000023977	Ubr2	7699	141.7	152.876	157.273	67.6016	35.6896	77.1307	-1.32266	6.72128	3.2885e-05	0.000442371
ENSMUSG00000066151	Fkbp15	7485	57.536	60.0596	68.0987	27.6382	19.1741	27.2727	-1.32264	5.44037	4.06446e-06	7.94478e-05
ENSMUSG00000031314	Taf1	7428	74.2844	81.2832	77.8873	47.3917	7.17015	38.6932	-1.32088	5.77088	0.00589069	0.0267469
ENSMUSG00000019986	Ahi1	5068	19.9712	18.3127	17.0481	8.83925	3.14198	9.97159	-1.32067	3.7023	0.000928812	0.00636606
ENSMUSG00000059921	Unc5c	8029	39.097	40.4942	29.5531	16.9315	4.83381	21.733	-1.32056	4.67723	0.00221409	0.0126461
ENSMUSG00000020241	Col6a2	8297	61.0759	58.6595	85.7088	35.689	27.6333	18.9631	-1.31976	5.58705	3.10268e-05	0.0004212
ENSMUSG00000029119	Man2b2	3509	30.3266	32.1669	30.2088	10.2917	14.7431	12.2301	-1.31897	4.44433	8.72423e-06	0.000151239
ENSMUSG00000033788	Dysf	8358	21.1864	20.0813	22.8557	7.96777	12.3262	5.58239	-1.31887	3.9162	0.000178909	0.00176801
ENSMUSG00000005949	Ctns	4819	19.707	21.6288	28.0076	9.17124	8.86199	9.75852	-1.31743	4.02743	2.1229e-05	0.000310993
ENSMUSG00000021070	Bdkrb2	1677	8.77041	6.63235	8.05569	3.07091	2.98085	3.32386	-1.31722	2.48075	0.000237856	0.00221274
ENSMUSG00000020689	Itgb3	5885	99.2748	87.0681	88.3784	52.2885	14.9848	42.8267	-1.31606	6.00619	0.000604421	0.00453962
ENSMUSG00000025366	Esyt1	3656	484.169	474.066	589.142	197.119	198.589	225.81	-1.31586	8.49825	2.4035e-06	5.06979e-05
ENSMUSG00000033170	Card10	5267	2.16619	2.50556	5.38607	1.49396	1.04733	1.44886	-1.31541	1.29669	0.00966602	0.0386171
ENSMUSG00000030157	Clec2d	1208	11.2536	12.712	14.238	6.10033	5.47832	3.79261	-1.3153	3.17681	0.000151154	0.00154054
ENSMUSG00000055980	Irs1	9142	123.525	136.221	100.275	64.6137	26.6665	53.2244	-1.31476	6.3962	9.68052e-05	0.00108537
ENSMUSG00000018199	Trove2	11579	49.8223	50.2585	40.7936	24.7333	3.38367	28.3381	-1.31474	5.04608	0.0115364	0.0440032
ENSMUSG00000063077	Kif1b	19460	120.25	123.693	103.413	56.3554	15.2265	67.8409	-1.31472	6.34475	0.00189001	0.0111543
ENSMUSG00000038759	Nup205	6393	211.758	217.799	200.783	94.1193	55.75	103.551	-1.3134	7.20384	1.50492e-05	0.000232739
ENSMUSG00000003812	Dnase2a	3756	21.5034	18.5706	23.886	11.4537	7.17015	7.03125	-1.31235	3.91213	7.16815e-05	0.000844904
ENSMUSG00000024769	Cdc42bpg	6062	14.635	11.8277	12.224	5.64384	5.88114	4.09091	-1.31223	3.19473	0.000116469	0.00125822
ENSMUSG00000040420	Cdh18	3329	31.3305	30.2509	39.9038	13.9021	11.44	15.4261	-1.31191	4.57468	1.0255e-05	0.000171315
ENSMUSG00000024548	Setbp1	9947	22.0317	22.1078	21.9658	11.9102	2.98085	11.5483	-1.3111	3.96031	0.00224064	0.0127704
ENSMUSG00000020593	Lpin1	5703	6.60423	6.70605	7.63417	3.11241	1.61127	3.57955	-1.31101	2.32251	0.000995543	0.00673001
ENSMUSG00000025982	Sf3b1	6167	329.894	331.507	310.331	180.105	62.195	149.276	-1.3104	7.82882	0.000271258	0.00244996
ENSMUSG00000051427	Ccdc157	5575	19.39	18.3495	14.1911	9.08824	4.51156	7.2017	-1.30894	3.61479	0.000201424	0.00194861
ENSMUSG00000035547	Capn5	5762	21.6619	21.7025	26.3215	10.1257	8.21748	9.71591	-1.30825	4.03655	1.7443e-05	0.000263046
ENSMUSG00000054753	AU018091	3431	10.5139	9.91168	14.7531	5.02136	3.94761	5.15625	-1.30809	3.05926	0.000187364	0.00183053
ENSMUSG00000046230	Vps13a	9584	24.7262	27.4874	22.1531	13.2796	2.09465	14.4886	-1.30773	4.13105	0.0090351	0.0366434
ENSMUSG00000028756	Pink1	3399	41.7916	35.741	37.7962	17.1805	14.7431	14.6591	-1.30621	4.76023	4.57419e-06	8.83748e-05
ENSMUSG00000025429	Pstpip2	1380	19.2843	20.8551	22.7152	10.3332	2.57803	12.3153	-1.30611	3.88985	0.00356601	0.018207
ENSMUSG00000041037	Irgq	6120	45.2786	45.1369	43.6974	18.55	14.3403	21.2216	-1.30569	4.97706	5.8782e-06	0.000107789
ENSMUSG00000055963	Triqk	3643	1.79635	2.13709	2.20126	1.07897	0.322254	0.980114	-1.30549	0.626597	0.0122144	0.0458806
ENSMUSG00000013629	Cad	8254	285.989	288.028	274.736	101.631	113.675	128.267	-1.30468	7.63545	1.9289e-06	4.28542e-05
ENSMUSG00000004631	Sgce	3352	36.3497	37.2886	46.6012	20.8324	12.2457	15.4687	-1.30398	4.82053	2.26096e-05	0.0003262
ENSMUSG00000074305	C230081A13Rik	10970	128.439	144.991	145.096	62.6217	28.1167	78.6648	-1.30291	6.61659	0.000203612	0.00196124
ENSMUSG00000032194	Kank2	4841	172.661	176.605	180.082	88.932	57.1195	68.3949	-1.3026	6.95526	4.76764e-06	9.12564e-05
ENSMUSG00000020914	Top2a	9231	494.63	530.773	454.116	261.733	103.524	235.227	-1.30038	8.43799	0.000176815	0.0017512
ENSMUSG00000039031	Arhgap18	3866	21.1864	21.6657	22.481	12.2422	4.99494	9.11932	-1.29923	3.94622	0.000252315	0.00231335
ENSMUSG00000027422	Rrbp1	8760	280.6	286.297	287.663	128.895	110.211	108.963	-1.29561	7.64787	1.93444e-06	4.28542e-05
ENSMUSG00000040761	Spen	14204	95.3122	95.7638	103.038	42.9513	28.7612	47.983	-1.29472	6.11053	8.34553e-06	0.00014543
ENSMUSG00000053025	Sv2b	5689	2.06052	2.87402	4.16835	1.12047	0.966762	1.5767	-1.29462	1.16731	0.00762408	0.0325029
ENSMUSG00000028278	Rragd	5617	9.51009	9.87484	10.3038	5.31185	1.28902	5.3267	-1.29459	2.8228	0.00450462	0.0217971
ENSMUSG00000055172	C1ra	2740	4.86071	5.60065	5.15189	3.4029	1.04733	1.78977	-1.29422	1.91598	0.00433163	0.0211706
ENSMUSG00000035152	Ap2b1	8730	422.037	399.489	471.539	172.967	146.303	207.955	-1.29395	8.24557	5.27872e-06	9.84204e-05
ENSMUSG00000026883	Dab2ip	8306	97.2671	95.469	96.6214	43.2003	33.7561	40.9517	-1.29376	6.08745	1.8005e-06	4.04763e-05
ENSMUSG00000025255	Zfhx4	16174	130.341	150.591	148.14	70.216	21.9938	82.5852	-1.29373	6.65521	0.00117198	0.00763622
ENSMUSG00000021196	Pfkp	7118	164.419	161.35	189.777	84.3671	45.9212	79.8579	-1.29323	6.9198	2.31531e-05	0.000330683
ENSMUSG00000020964	Sel1l	12107	98.0596	105.012	104.771	45.0677	18.5296	61.875	-1.29224	6.17712	0.000539106	0.00416627
ENSMUSG00000049225	Pdp1	6267	19.3372	22.3289	19.7177	9.17124	6.04227	9.71591	-1.29196	3.85945	5.87352e-05	0.000717033
ENSMUSG00000033581	Igf2bp2	8942	40.682	39.7204	52.2683	20.9569	11.6011	21.4347	-1.29166	4.96531	4.94141e-05	0.000618535
ENSMUSG00000038023	Atp6v0a2	2999	90.1345	85.8153	102.007	36.104	28.8417	48.4517	-1.29141	6.03012	9.81653e-06	0.000165861
ENSMUSG00000038692	Hoxb4	4147	3.06436	2.76348	3.51265	2.03344	0.563945	1.10795	-1.29104	1.2003	0.0105901	0.0412797
ENSMUSG00000042207	Kdm5b	8084	72.805	69.4186	68.005	42.2873	14.3403	29.0625	-1.29089	5.62807	0.000276927	0.00248768
ENSMUSG00000026062	Slc9a2	3481	20.4995	17.981	22.1063	9.37873	4.75325	10.4403	-1.29075	3.84014	0.000240111	0.00223061
ENSMUSG00000018500	Adora2b	1843	24.1451	27.0084	32.7379	13.2381	13.6958	7.45739	-1.29	4.30909	9.93659e-05	0.00111035
ENSMUSG00000040225	Prrc2c	16398	233.526	282.944	286.539	125.036	37.1398	166.108	-1.28956	7.55992	0.00235295	0.0132528
ENSMUSG00000037071	Scd1	4830	391.076	375.428	469.103	186.952	106.424	212.131	-1.2888	8.18148	4.84726e-05	0.000608463
ENSMUSG00000022799	Arhgap31	11129	144.659	143.075	139.897	63.9082	29.4863	81.4773	-1.28814	6.65182	0.000206916	0.00198588
ENSMUSG00000010660	Plcd1	2636	30.4323	28.6297	33.019	14.2756	11.5206	11.8466	-1.28793	4.44215	9.43274e-06	0.00016068
ENSMUSG00000030084	Plxna1	9140	345.745	354.647	358.572	137.195	112.87	183.622	-1.28743	7.95943	9.95173e-06	0.00016772
ENSMUSG00000044674	Fzd1	4374	115.6	110.945	92.0315	48.1801	41.5708	40.7386	-1.28721	6.22809	2.67643e-06	5.55756e-05
ENSMUSG00000024866	Acy3	1499	3.64553	4.45842	4.35569	1.57696	1.85296	1.70455	-1.28463	1.60576	0.00136819	0.00861158
ENSMUSG00000024201	Kdm4b	5025	53.5207	46.1686	56.1088	18.633	26.1026	19.3466	-1.28449	5.19967	8.80146e-06	0.00015238
ENSMUSG00000031024	St5	5265	87.9683	89.6842	81.3062	37.5979	30.6141	38.0114	-1.28416	5.93041	2.30937e-06	4.9258e-05
ENSMUSG00000085057	Gm13415	3416	3.22286	2.83717	4.12151	1.36946	1.85296	1.02273	-1.28132	1.32284	0.00593288	0.0269109
ENSMUSG00000033059	Pygb	4788	121.095	112.713	122.568	51.0851	38.2677	57.1875	-1.2805	6.39134	5.2579e-06	9.83073e-05
ENSMUSG00000015944	Gatsl2	7551	43.6407	40.0152	37.6557	18.633	13.293	17.8977	-1.27973	4.84021	9.71606e-06	0.000165
ENSMUSG00000040462	Os9	4034	116.129	120.967	124.395	60.3808	43.5849	44.9574	-1.27845	6.41263	4.47896e-06	8.66604e-05
ENSMUSG00000016382	Pls3	5453	466.734	476.903	436.927	231.065	93.1314	245.071	-1.27749	8.34479	0.00030679	0.00269421
ENSMUSG00000022790	Igsf11	3612	17.2767	18.4969	19.2962	7.38679	5.80057	9.41761	-1.27705	3.70826	8.28308e-05	0.000954379
ENSMUSG00000024130	Abca3	8993	15.6388	15.8071	14.0038	6.63981	4.26987	7.71307	-1.27601	3.43376	0.000184267	0.00181155
ENSMUSG00000020961	Ston2	6901	28.7944	30.9878	37.1405	12.3666	11.5206	16.0653	-1.27544	4.51941	2.00587e-05	0.000295473
ENSMUSG00000023845	Lnpep	5163	30.6436	33.6039	23.4645	16.9315	4.99494	14.1051	-1.2754	4.37618	0.0013948	0.00873424
ENSMUSG00000019850	Tnfaip3	8636	45.6484	49.3742	50.3012	22.3679	14.0986	23.4801	-1.27312	5.10186	1.96967e-05	0.000292076
ENSMUSG00000030894	Tpp1	3481	94.0442	93.8847	110.251	39.7974	35.0451	48.4517	-1.27276	6.13683	5.25157e-06	9.83073e-05
ENSMUSG00000029992	Gfpt1	7553	80.6244	74.4666	66.8809	37.2244	8.13692	46.321	-1.27247	5.71207	0.00545539	0.0253625
ENSMUSG00000032777	Gtf3c1	6923	191.206	185.006	198.629	78.1838	83.6249	76.4915	-1.27054	7.0836	2.26722e-06	4.85922e-05
ENSMUSG00000001123	Lgals9	2688	40.5764	41.0469	49.0367	20.2099	13.5347	20.2841	-1.26968	4.94986	1.74133e-05	0.000262896
ENSMUSG00000001924	Uba1	4895	961.206	941.057	1041.34	422.251	332.727	465.98	-1.26941	9.43924	8.08095e-06	0.000141374
ENSMUSG00000041935	AW549877	5077	42.2671	40.7521	35.4076	22.9903	4.59212	21.3494	-1.26914	4.80932	0.00475521	0.022721
ENSMUSG00000021585	Cast	2863	209.803	219.31	226.309	103.83	48.8215	119.361	-1.26751	7.27341	0.000156615	0.00158529
ENSMUSG00000006782	Cnp	3633	28.5303	25.9767	31.2392	14.6076	11.5206	9.46023	-1.26719	4.34601	3.27659e-05	0.000441214
ENSMUSG00000025930	Msc	1715	15.586	14.5175	19.8582	6.76431	9.26481	4.85795	-1.26692	3.57375	0.000323121	0.00279709
ENSMUSG00000026104	Stat1	5143	23.8281	25.1293	30.3962	13.2381	4.02818	15.5114	-1.2666	4.23492	0.00227077	0.0128984
ENSMUSG00000025607	Copg2	4449	81.8396	75.6457	79.1518	43.3663	19.4158	35.3693	-1.26619	5.80554	7.43494e-05	0.000873262
ENSMUSG00000034675	Dbn1	4619	261.369	256.783	295.344	97.8542	152.104	88.5085	-1.26597	7.58567	2.50116e-05	0.000353584
ENSMUSG00000042046	Dstyk	6372	50.0865	42.6313	35.0329	22.8659	5.9617	24.1193	-1.26492	4.91917	0.00287529	0.0154372
ENSMUSG00000018740	Slc25a35	4562	2.00769	3.24248	2.01392	1.20347	0.805635	0.980114	-1.26409	0.872789	0.00893638	0.0363718
ENSMUSG00000023044	Csad	2250	30.9078	27.8559	23.6519	12.3252	11.3595	10.6108	-1.26407	4.29025	1.97866e-05	0.000292504
ENSMUSG00000020251	Glt8d2	4383	11.0423	12.5646	10.7721	5.80984	2.81972	5.53977	-1.26313	3.03977	0.000622181	0.00464896
ENSMUSG00000029576	Radil	5191	13.367	16.544	15.081	7.71878	4.10874	6.77557	-1.26285	3.42373	0.000270439	0.00244441
ENSMUSG00000021665	Hexb	1890	98.3237	93.1109	97.5581	56.1894	25.8609	38.267	-1.26165	6.09483	6.09371e-05	0.000734496
ENSMUSG00000035933	Cog5	2974	19.073	20.5603	20.5607	8.59026	4.59212	11.7614	-1.26036	3.84031	0.000500168	0.00394074
ENSMUSG00000039835	Nhsl1	11044	50.9846	50.0006	67.2556	27.0987	13.8569	29.0625	-1.2603	5.31618	0.000126072	0.00133281
ENSMUSG00000002885	Cd97	4133	268.554	278.411	398.241	123.044	128.821	142.841	-1.25976	7.80371	1.30944e-05	0.000210823
ENSMUSG00000033542	Arhgef5	9320	34.8703	35.9989	45.0088	18.467	11.8428	17.983	-1.25787	4.78072	3.50875e-05	0.000466818
ENSMUSG00000023921	Mut	3662	48.2901	49.0426	44.2126	23.7788	11.2789	23.9489	-1.25691	5.06864	0.000125914	0.00133219
ENSMUSG00000020473	Aebp1	4038	571.186	567.545	526.711	197.908	254.984	244.432	-1.25613	8.62171	6.38834e-06	0.000115868
ENSMUSG00000033671	Cep350	12788	49.7695	54.3116	57.748	29.4227	8.78143	29.3608	-1.25536	5.26209	0.00136565	0.00860374
ENSMUSG00000027339	Rassf2	13121	13.2613	16.065	9.1329	7.51129	3.70592	4.81534	-1.2524	3.20382	0.00107596	0.00715036
ENSMUSG00000026383	Epb4.1l5	7744	10.8309	8.29044	9.03923	4.68937	2.33634	4.64489	-1.25168	2.75737	0.00102474	0.00688203
ENSMUSG00000026604	Ptpn14	11553	171.34	180.695	165.095	76.4823	49.3049	91.1932	-1.25164	6.93643	3.00562e-05	0.000412222
ENSMUSG00000074743	Thbd	3717	7.13257	6.59551	3.79367	1.45246	1.93352	3.92045	-1.25127	2.08966	0.00722903	0.0311878
ENSMUSG00000019302	Atp6v0a1	6378	71.22	67.2079	73.2506	29.1322	24.8136	34.858	-1.25116	5.64965	7.09356e-06	0.000126932
ENSMUSG00000069662	Marcks	4046	194.587	183.164	153.854	99.6802	40.6846	82.8835	-1.2502	6.97663	0.000205786	0.00197657
ENSMUSG00000026674	Ddr2	8591	174.669	186.001	168.139	100.344	24.733	97.0312	-1.25006	6.96923	0.00276393	0.0149659
ENSMUSG00000031740	Mmp2	3025	40.048	36.6622	42.8544	16.89	15.5488	17.8125	-1.24871	4.82877	8.86594e-06	0.000153297
ENSMUSG00000009418	Nav1	12745	189.251	199.044	248.462	82.1262	72.5877	113.182	-1.24839	7.23744	2.13836e-05	0.000312229
ENSMUSG00000018427	Ypel2	4842	4.33237	4.53211	3.23164	1.32796	2.41691	1.44886	-1.24663	1.57542	0.00481975	0.0229472
ENSMUSG00000025151	Maged1	4425	682.93	695.66	762.34	337.053	265.054	300.767	-1.24549	8.98704	7.78303e-06	0.000137062
ENSMUSG00000029070	Mxra8	2680	133.194	131.652	155.306	62.2067	65.7398	49.4318	-1.24461	6.6395	7.36467e-06	0.000130905
ENSMUSG00000025931	Paqr8	4538	29.4284	36.699	37.281	18.9235	5.80057	18.7074	-1.24457	4.6216	0.00163997	0.00997829
ENSMUSG00000025153	Fasn	10251	535.629	528.23	556.592	155.247	270.935	258.068	-1.24402	8.5858	3.82535e-05	0.000499468
ENSMUSG00000020902	Ntn1	6268	72.3295	71.5189	79.9012	36.3945	21.8327	36.0511	-1.24381	5.73152	2.47737e-05	0.000351338
ENSMUSG00000097993	Ptprv	7065	28.7944	29.256	26.2278	10.0012	12.4873	13.125	-1.24378	4.32878	2.49014e-05	0.000352774
ENSMUSG00000022620	Arsa	4599	27.3679	25.2766	32.4569	11.6612	14.0181	10.3551	-1.24307	4.34305	3.55376e-05	0.000470458
ENSMUSG00000062380	Tubb3	1864	214.505	224.689	274.268	94.8663	118.59	88.0824	-1.24304	7.40322	1.13152e-05	0.000185311
ENSMUSG00000021127	Zfp36l1	4734	45.8598	48.2688	54.9379	24.4843	17.2406	21.1364	-1.24282	5.14749	1.38155e-05	0.000219779
ENSMUSG00000034636	Zyg11b	9032	79.8847	79.5514	75.686	41.4573	12.3262	45.4261	-1.24155	5.80385	0.00174009	0.0104492
ENSMUSG00000034853	Acot11	7286	2.32469	2.46871	2.62278	0.954473	0.966762	1.19318	-1.24112	0.899572	0.00733172	0.0315797
ENSMUSG00000040997	Abhd4	2741	126.379	125.904	158.959	56.2309	56.9584	60.767	-1.24105	6.60953	5.69477e-06	0.000104713
ENSMUSG00000036817	Sun1	6863	162.675	159.398	152.918	83.3711	35.7702	81.6051	-1.24079	6.81709	0.00019009	0.00185512
ENSMUSG00000038773	Kdm3b	7088	94.6254	104.349	107.581	52.081	31.0975	46.4062	-1.24019	6.18625	2.13789e-05	0.000312229
ENSMUSG00000034586	Hid1	4576	58.3285	58.8437	69.9252	23.5298	26.6665	29.0199	-1.23988	5.47573	7.95597e-06	0.000139574
ENSMUSG00000027864	Ptgfrn	5893	306.965	302.214	297.779	160.642	76.5354	146.804	-1.23914	7.75013	0.000100398	0.00111907
ENSMUSG00000022186	Oxct1	3846	303.425	292.892	259.047	154.915	61.0672	146.335	-1.23834	7.66593	0.000364722	0.00306951
ENSMUSG00000029094	Afap1	8599	88.391	84.1204	81.2594	42.2873	20.2214	44.8722	-1.2376	5.91469	0.000128279	0.00134971
ENSMUSG00000023036	Pcdhga9	26082	791.873	801.704	844.583	393.035	264.007	378.494	-1.23518	9.17761	1.89988e-05	0.000282986
ENSMUSG00000022708	Zbtb20	30702	42.3199	46.4633	46.1329	24.7748	6.76734	25.5682	-1.23477	5.00668	0.00247675	0.013786
ENSMUSG00000022382	Wnt7b	4407	59.5966	50.5901	85.3341	21.4549	36.8981	24.8864	-1.23468	5.54091	0.000120843	0.00129539
ENSMUSG00000029414	Kntc1	6897	60.5476	60.5387	64.305	33.697	10.5538	34.304	-1.23458	5.46374	0.00131355	0.00835448
ENSMUSG00000056870	Gulp1	3917	17.6465	18.9022	18.0316	10.6652	3.94761	8.4375	-1.2317	3.70862	0.00096807	0.00657764
ENSMUSG00000021733	Slc4a7	7364	54.3132	53.3904	46.367	23.7788	7.17015	34.4744	-1.23118	5.19872	0.00414097	0.0204154
ENSMUSG00000039787	Cercam	3370	15.586	15.8808	19.4835	6.18332	9.10368	6.5625	-1.22885	3.61313	0.000192942	0.0018802
ENSMUSG00000026219	Trip12	9591	287.363	285.965	266.072	153.089	47.2102	158.011	-1.22722	7.64213	0.00164227	0.009985
ENSMUSG00000032440	Tgfbr2	4777	153.007	154.534	161.067	77.3123	50.5133	72.2301	-1.22671	6.8018	1.4807e-05	0.000230061
ENSMUSG00000024304	Cdh2	9379	68.8425	74.0981	84.8657	37.8054	13.9375	45.3835	-1.2265	5.76277	0.00109783	0.00726671
ENSMUSG00000014498	Ankrd52	8502	199.976	200.113	199.566	101.05	35.6896	119.361	-1.22612	7.15751	0.00124923	0.00803355
ENSMUSG00000034993	Vat1	2760	970.61	907.785	1152.43	355.645	433.593	506.506	-1.22592	9.49427	2.25207e-05	0.000325623
ENSMUSG00000028015	Ctso	4697	9.14025	9.87484	8.75822	6.47382	2.33634	2.94034	-1.22537	2.74799	0.00355753	0.0181851
ENSMUSG00000038170	Pde4dip	17447	92.1422	94.511	93.5303	49.5081	20.0603	50.0284	-1.22529	6.06107	0.000335159	0.00287331
ENSMUSG00000031591	Asah1	4313	111.532	104.496	112.124	63.4517	21.1882	55.483	-1.22519	6.28879	0.000714951	0.0052139
ENSMUSG00000020948	Klhl28	2849	4.12104	4.05311	4.96455	1.74295	1.12789	2.64205	-1.22499	1.69186	0.00440085	0.0214551
ENSMUSG00000040998	Npnt	6841	331.004	341.382	319.886	138.897	86.2835	199.134	-1.2249	7.88405	0.000170541	0.00169789
ENSMUSG00000001424	Snd1	9724	508.314	477.456	503.059	231.771	163.302	241.79	-1.22474	8.46926	1.98029e-05	0.000292504
ENSMUSG00000021798	Ldb3	5999	44.5389	39.0572	40.5594	22.0774	13.9375	16.9602	-1.22473	4.88963	3.37199e-05	0.000451325
ENSMUSG00000027332	Ivd	5629	60.1249	56.2276	59.762	28.7587	24.8136	21.7756	-1.22438	5.39316	1.03505e-05	0.000172694
ENSMUSG00000028830	AU040320	6175	95.2066	93.6267	114.606	44.6112	41.2485	43.9773	-1.22417	6.1765	6.53556e-06	0.000118056
ENSMUSG00000074582	Arfgef2	8731	90.927	87.805	73.0632	40.5029	22.7995	44.2756	-1.22398	5.90752	7.65523e-05	0.000895191
ENSMUSG00000032527	Pccb	2756	31.5418	29.2929	28.7569	14.7736	10.5538	12.9119	-1.22379	4.42127	3.11657e-05	0.000421796
ENSMUSG00000025047	Pdcd11	6005	112.008	105.491	99.0569	44.4867	41.0874	49.9006	-1.22359	6.23757	5.83114e-06	0.000107073
ENSMUSG00000037795	N4bp2	9849	18.439	20.5971	16.7671	11.9932	2.41691	9.33239	-1.22152	3.74449	0.00697807	0.0303915
ENSMUSG00000062590	Armc9	12475	15.903	17.7231	19.5772	8.21677	4.67268	9.75852	-1.2215	3.675	0.000464452	0.0037254
ENSMUSG00000020715	Ern1	9454	51.9885	46.9423	53.3923	22.7414	14.0181	28.4659	-1.21905	5.1853	0.000100791	0.00112209
ENSMUSG00000005609	Ctr9	5878	86.172	84.4888	85.7088	42.8683	28.3584	38.7358	-1.21902	5.93499	1.44301e-05	0.000226048
ENSMUSG00000029467	Atp2a2	5271	475.504	478.193	449.105	237.041	118.026	247.457	-1.21868	8.38524	0.000162152	0.00163348
ENSMUSG00000045983	Eif4g1	6905	718.434	729.338	724.028	379.133	206.484	347.386	-1.21862	9.01569	6.97019e-05	0.000825218
ENSMUSG00000013089	Etv5	6463	10.5139	10.5749	14.4721	5.60234	3.14198	6.39205	-1.21806	3.1004	0.00104398	0.00697608
ENSMUSG00000027215	Cd82	3438	280.231	272.7	333.983	128.688	119.073	133.722	-1.21695	7.72462	9.25307e-06	0.000158347
ENSMUSG00000026335	Pam	7967	209.856	215.736	230.009	112.005	54.2998	115.526	-1.2168	7.28884	0.000160565	0.00162036
ENSMUSG00000018750	Zbtb4	4079	36.8252	40.3468	43.6974	20.2514	14.3403	17.3011	-1.21661	4.85386	2.55516e-05	0.000359313
ENSMUSG00000035325	Sec31a	6936	419.606	420.749	499.218	171.764	183.363	221.378	-1.21627	8.3195	1.45028e-05	0.000226655
ENSMUSG00000031161	Hdac6	6047	47.1806	47.3845	53.5329	23.0733	18.2879	22.3295	-1.21499	5.14643	1.36489e-05	0.000217908
ENSMUSG00000024456	Diap1	8198	150.629	153.244	166.874	78.4743	50.2716	74.2756	-1.21203	6.81277	2.2441e-05	0.000324822
ENSMUSG00000093402	Gm18588	491	10.7253	13.0068	14.0506	5.89283	3.5448	6.73295	-1.21197	3.18935	0.000684583	0.00503652
ENSMUSG00000092274	Neat1	23411	106.407	92.6319	73.2974	45.1507	54.1387	18.4517	-1.21144	6.0248	0.000996893	0.00673572
ENSMUSG00000020114	Cand1	8341	346.854	350.925	340.119	179.482	82.5776	186.009	-1.21112	7.95301	0.000254471	0.00232672
ENSMUSG00000001151	Pcnt	9488	63.7176	70.6714	66.2252	30.5431	23.6051	32.5142	-1.20879	5.5851	1.41093e-05	0.000222856
ENSMUSG00000024043	Arhgap28	6065	36.0855	38.9098	39.1544	19.1725	11.1983	18.8352	-1.20861	4.77376	8.30782e-05	0.000955578
ENSMUSG00000034593	Myo5a	15232	173.401	183.643	149.124	82.2092	33.9172	102.699	-1.20835	6.91853	0.000922694	0.0063339
ENSMUSG00000033653	Vps8	8671	43.6407	42.0418	43.8848	20.2929	16.1933	19.517	-1.20746	4.95642	1.52419e-05	0.000235174
ENSMUSG00000025268	Maged2	3245	59.8079	51.2534	60.2303	33.0331	18.5296	22.5	-1.20635	5.35807	6.69343e-05	0.00079741
ENSMUSG00000042524	Sun2	6440	189.938	190.791	185.281	99.5557	64.4508	81.3494	-1.20503	7.08057	2.15017e-05	0.00031361
ENSMUSG00000038560	Sp6	3838	14.5821	15.4386	17.6101	10.4162	5.15607	4.9858	-1.20456	3.52224	0.00103688	0.00694526
ENSMUSG00000039218	Srrm2	8582	468.161	512.091	612.56	247.831	159.757	283.679	-1.20387	8.57293	8.60309e-05	0.000980237
ENSMUSG00000027272	Ubr1	10058	69.7935	68.8659	61.1202	39.8389	7.49241	39.2045	-1.20366	5.58094	0.008627	0.0355068
ENSMUSG00000031093	Dock11	8119	27.4736	30.9878	31.5202	18.0105	3.70592	17.1733	-1.20288	4.43464	0.0073032	0.0314772
ENSMUSG00000039976	Tbc1d16	7106	21.7147	18.5706	21.8253	9.66923	8.53973	8.73579	-1.20227	3.90257	7.32913e-05	0.000863115
ENSMUSG00000051586	Mical3	7450	31.4361	32.3143	36.2038	15.6866	11.9234	15.7244	-1.20181	4.58516	3.59918e-05	0.000474587
ENSMUSG00000036052	Dnajb5	3863	16.1143	18.3127	21.4038	10.1672	6.20339	7.7983	-1.20081	3.75043	0.000249113	0.00229583
ENSMUSG00000040811	Eml2	3517	28.1604	23.5817	24.4949	14.8151	10.0704	8.22443	-1.20031	4.19686	0.000205797	0.00197657
ENSMUSG00000071714	Csf2rb2	4598	7.0269	6.1902	3.0443	2.82192	2.6586	1.61932	-1.19925	1.99982	0.00784934	0.0331873
ENSMUSG00000032327	Stra6	4789	112.061	118.424	140.131	62.0822	67.3511	32.1307	-1.1989	6.47251	0.000185041	0.00181381
ENSMUSG00000007891	Ctsd	2509	743.795	728.196	848.47	357.139	312.828	341.719	-1.19756	9.11758	1.44993e-05	0.000226655
ENSMUSG00000040848	Sft2d2	5518	75.7109	71.961	68.5202	43.8643	16.3544	33.8352	-1.19716	5.69607	0.000472775	0.00376497
ENSMUSG00000036155	Mgat5	3818	8.45341	10.3907	9.88227	4.77236	2.01409	5.58239	-1.19715	2.8043	0.00304911	0.0161493
ENSMUSG00000032187	Smarca4	6576	319.856	329.812	356.745	143.337	123.907	172.031	-1.19565	7.91331	2.02706e-05	0.000298265
ENSMUSG00000068923	Syt11	8508	11.1479	11.3487	12.224	6.51532	2.25578	6.22159	-1.19418	3.07387	0.00315699	0.0165819
ENSMUSG00000004677	Myo9b	7257	158.924	169.715	177.085	74.8224	61.3894	84.8011	-1.19341	6.92179	1.63666e-05	0.000249353
ENSMUSG00000019849	Prep	2714	406.609	408.258	462.968	205.046	142.114	212.557	-1.1905	8.2592	3.6766e-05	0.000483361
ENSMUSG00000032220	Myo1e	4916	154.645	156.302	184.719	65.6926	78.7106	72.9545	-1.18965	6.89418	1.3296e-05	0.000213296
ENSMUSG00000009090	Ap1b1	5074	210.12	198.86	229.4	88.351	76.6159	114.972	-1.18862	7.25903	2.8182e-05	0.000390128
ENSMUSG00000030655	Smg1	22732	91.878	98.4905	73.0632	48.4706	10.3121	56.6335	-1.18811	5.98391	0.00948769	0.0381195
ENSMUSG00000041842	Fhdc1	6911	3.17003	3.42672	3.23164	1.49396	1.04733	1.70455	-1.1874	1.30104	0.00611952	0.027542
ENSMUSG00000021457	Syk	8286	9.35159	10.7223	9.88227	4.52337	4.83381	3.83523	-1.18739	2.86842	0.000511439	0.00400587
ENSMUSG00000006127	Inpp5k	5181	32.123	32.5722	40.1848	15.7281	10.9566	19.2187	-1.18687	4.65857	0.000130056	0.00136233
ENSMUSG00000026837	Col5a1	8424	425.312	410.911	387.657	202.722	166.928	168.281	-1.1858	8.19846	1.63575e-05	0.000249353
ENSMUSG00000025203	Scd2	5447	1001.36	971.161	950.665	570.484	192.789	521.719	-1.18552	9.4543	0.00137628	0.00865433
ENSMUSG00000020097	Sgpl1	8479	232.469	207.408	189.215	100.759	53.897	121.747	-1.18531	7.23885	0.000270303	0.00244441
ENSMUSG00000038102	Trappc11	7171	60.0721	57.0014	65.7101	33.2821	10.9566	36.0085	-1.18347	5.45868	0.00197973	0.01155
ENSMUSG00000020628	Trappc12	4185	50.1921	48.5636	69.0354	21.5379	24.8941	27.4432	-1.18339	5.33591	4.31013e-05	0.000551635
ENSMUSG00000097960	A330074K22Rik	2486	4.64938	5.56381	8.75822	3.73489	3.3031	1.36364	-1.18054	2.22274	0.0109228	0.042292
ENSMUSG00000026113	Inpp4a	8052	16.7483	13.5595	16.0177	9.04674	3.06141	8.1392	-1.18002	3.48888	0.00285176	0.0153294
ENSMUSG00000021686	Ap3b1	3993	123.737	118.682	140.178	63.5347	46.6463	58.5937	-1.17956	6.52382	2.04043e-05	0.000299901
ENSMUSG00000032875	Arhgef17	10229	190.096	187.99	170.668	72.1665	84.1889	85.9517	-1.17947	7.04392	1.33997e-05	0.000214186
ENSMUSG00000006676	Usp19	5184	194.323	178.042	193.29	89.7205	74.1185	86.1222	-1.17765	7.08803	1.41534e-05	0.000223289
ENSMUSG00000029190	D5Ertd579e	8204	84.587	88.763	68.4733	43.0758	24.9747	38.6932	-1.17728	5.86354	7.89453e-05	0.000915944
ENSMUSG00000022324	Matn2	3791	58.0115	55.8592	55.3126	34.859	16.1127	23.6506	-1.177	5.34921	0.000212676	0.00203239
ENSMUSG00000031709	Tbc1d9	6210	11.9933	12.9699	10.3038	6.01733	2.33634	7.07386	-1.17664	3.10195	0.0038531	0.0193507
ENSMUSG00000009569	Mkl2	9018	43.7992	47.7898	56.5303	21.7454	16.3544	27.2727	-1.17661	5.15817	8.42695e-05	0.000965947
ENSMUSG00000026663	Atf6	8900	146.033	150.849	151.091	71.876	41.4902	84.6733	-1.17603	6.75222	0.000140904	0.00145667
ENSMUSG00000026042	Col5a2	8103	521.206	536.779	378.243	291.488	143.806	200.625	-1.17497	8.43249	0.000283921	0.00253513
ENSMUSG00000034957	Cebpa	2633	22.6129	17.3547	15.362	9.12974	9.74819	5.71023	-1.17375	3.74635	0.000618174	0.00462711
ENSMUSG00000044060	A830010M20Rik	7730	4.27954	3.24248	3.41898	1.90895	0.725072	2.08807	-1.17264	1.45027	0.0110125	0.042516
ENSMUSG00000057137	Tmem140	5684	23.4582	21.4815	22.9962	10.4577	10.9566	8.77841	-1.17164	4.04113	0.000101067	0.00112277
ENSMUSG00000010025	Aldh3a2	5606	101.071	99.1905	110.813	52.745	24.9747	60.1705	-1.17126	6.22807	0.00040608	0.00333751
ENSMUSG00000017707	Serinc3	3829	228.084	246.908	267.805	151.305	55.75	122.557	-1.17119	7.48279	0.000781121	0.00555312
ENSMUSG00000031824	6430548M08Rik	6773	34.7118	35.1146	42.1987	15.0226	19.3352	15.5114	-1.17028	4.75962	5.71418e-05	0.000700789
ENSMUSG00000034320	Slc26a2	14800	46.3353	48.7478	40.3253	25.1068	6.60621	28.2955	-1.16903	5.03185	0.00562462	0.0258291
ENSMUSG00000002546	Golga2	5389	137.896	134.968	133.621	74.0754	50.1105	56.5057	-1.16864	6.61448	3.0831e-05	0.000420253
ENSMUSG00000029763	Exoc4	12725	104.822	101.991	101.071	49.4666	29.4057	57.9972	-1.1673	6.21442	0.000129482	0.00136023
ENSMUSG00000028068	Iqgap3	5638	120.567	120.783	130.062	44.1133	68.6401	52.9687	-1.16561	6.48584	4.00711e-05	0.000518629
ENSMUSG00000042055	Wdr11	9639	48.4486	51.106	44.0721	27.3892	11.2789	25.142	-1.16538	5.11724	0.000603188	0.00453962
ENSMUSG00000006435	Neurl1a	4404	66.5706	64.5549	85.4746	22.0774	51.8024	22.9687	-1.16501	5.70949	0.000981977	0.00665856
ENSMUSG00000029166	Mapre3	3566	48.4486	41.6364	54.5164	18.8405	28.6001	17.2585	-1.16407	5.12844	0.000132302	0.00138222
ENSMUSG00000048279	Sacs	20681	79.3564	94.8795	77.4657	49.5081	11.7623	50.8807	-1.16358	5.92579	0.00645667	0.0286522
ENSMUSG00000027312	Atrn	13645	62.4496	72.9927	61.0733	33.7385	15.6293	38.1392	-1.16352	5.56911	0.000552642	0.00425359
ENSMUSG00000034007	Scaper	5127	13.05	12.233	10.8658	6.14183	4.83381	5.11364	-1.16254	3.14113	0.000422044	0.0034517
ENSMUSG00000027068	Dhrs9	4276	7.1854	6.74289	7.58733	3.23691	1.36958	4.85795	-1.16127	2.40445	0.007948	0.0334969
ENSMUSG00000022661	Cd200	4583	26.7339	28.6665	29.7873	17.72	8.94255	11.2926	-1.16037	4.36818	0.000350954	0.00298568
ENSMUSG00000033721	Vav3	6535	20.4995	18.9022	18.0316	10.6237	4.1893	10.696	-1.15948	3.80291	0.00188831	0.0111534
ENSMUSG00000055116	Arntl	2884	26.3641	27.4874	29.9747	10.9972	14.5014	12.1875	-1.15671	4.34761	8.52748e-05	0.000974956
ENSMUSG00000016933	Plcg1	7278	144.765	136.369	132.357	68.4316	47.7742	69.375	-1.15449	6.6434	4.13574e-05	0.000532691
ENSMUSG00000040209	Zfp704	13834	49.7166	56.9645	52.8772	22.2019	24.9747	24.6307	-1.15252	5.27336	2.67569e-05	0.000373895
ENSMUSG00000049553	Polr1a	6071	184.232	181.063	180.316	75.3204	65.0953	104.957	-1.15206	7.04389	6.25506e-05	0.000752583
ENSMUSG00000032298	Neil1	1161	4.27954	4.27418	4.82405	2.69742	1.20845	2.00284	-1.15087	1.7387	0.00583573	0.0265786
ENSMUSG00000039501	Znfx1	11238	76.7147	72.3663	87.9569	30.4186	34.9646	41.5057	-1.14867	5.84383	3.48737e-05	0.000464642
ENSMUSG00000035473	Galm	2469	9.56292	9.10106	8.52404	4.23288	2.57803	5.3267	-1.14709	2.73975	0.00218049	0.0124917
ENSMUSG00000037217	Syn1	4342	38.9914	41.1206	58.2632	18.052	21.7522	22.7131	-1.14667	5.0701	0.000108121	0.00118533
ENSMUSG00000028833	Ncdn	4243	153.535	157.997	170.2	58.4718	74.2796	85.0994	-1.14496	6.86679	4.2527e-05	0.000546174
ENSMUSG00000029313	Aff1	9435	119.246	126.678	133.434	70.133	24.3302	76.875	-1.14476	6.52236	0.00216934	0.0124438
ENSMUSG00000004099	Dnmt1	6263	220.476	228.89	239.75	100.386	100.946	110.54	-1.14366	7.38325	2.10091e-05	0.00030845
ENSMUSG00000043671	Dpy19l3	11343	51.2488	54.1642	49.1303	27.8457	11.1178	30.767	-1.14345	5.22948	0.00132867	0.00841848
ENSMUSG00000036955	2510003E04Rik	6539	84.0058	84.8573	88.9404	44.7357	30.1308	41.7614	-1.14232	5.96646	4.65606e-05	0.00058834
ENSMUSG00000026639	Lamb3	4339	20.975	19.7128	23.4645	9.87672	9.66762	9.50284	-1.14232	3.9676	0.000140957	0.00145667
ENSMUSG00000005533	Igf1r	4468	38.9385	39.2783	40.0911	15.6451	14.1792	23.6506	-1.14224	4.84563	0.000150252	0.0015337
ENSMUSG00000035517	Tdrd7	3939	44.7502	43.4788	46.648	26.3933	15.871	18.7074	-1.14194	5.03405	0.00011773	0.00126876
ENSMUSG00000017756	Slc12a7	5107	118.929	123.472	115.121	50.5456	47.5325	63.8778	-1.14163	6.43796	3.27171e-05	0.000441003
ENSMUSG00000038507	Parp12	3983	17.171	17.1704	17.1418	10.9142	4.75325	7.5	-1.14139	3.65204	0.00125872	0.00808283
ENSMUSG00000031785	Gpr56	3849	15.7973	20.3024	29.8341	8.63176	10.0704	11.2074	-1.14052	4.00797	0.000720587	0.00523391
ENSMUSG00000038175	Mylip	3055	14.635	11.9014	11.2873	6.10033	4.83381	6.13636	-1.14032	3.21161	0.000571795	0.00435826
ENSMUSG00000029174	Tbc1d1	6116	134.673	137.584	141.864	68.5146	38.3482	80.8381	-1.13991	6.65013	0.000273003	0.00246238
ENSMUSG00000031304	Il2rg	2188	12.3103	15.5123	24.9633	8.71475	7.7341	7.5	-1.13895	3.68983	0.00121305	0.00786152
ENSMUSG00000039982	Dtx4	5756	65.9366	55.2328	60.4645	31.9541	25.7803	24.7585	-1.13751	5.46383	4.55277e-05	0.00057693
ENSMUSG00000030754	Copb1	3293	171.551	169.567	167.202	95.4473	46.0823	89.5312	-1.13602	6.94676	0.000313379	0.00273586
ENSMUSG00000026313	Hdac4	3911	29.6926	26.8979	26.5088	11.6197	11.1178	15	-1.13568	4.34026	0.000121917	0.0013023
ENSMUSG00000030616	Sytl2	6354	74.0202	75.7931	93.4834	47.1012	24.3302	39.1619	-1.13474	5.88534	0.000215019	0.0020489
ENSMUSG00000021830	Txndc16	11246	13.684	13.0068	13.0202	6.68131	3.78649	7.45739	-1.13459	3.28282	0.00122649	0.00792939
ENSMUSG00000067150	Xpo5	3677	162.358	168.241	191.51	78.1008	49.3854	110.156	-1.1343	6.98591	0.000396945	0.00327861
ENSMUSG00000020216	Jsrp1	1867	25.5187	24.6502	37.4683	10.9557	23.2023	6.00852	-1.13299	4.41817	0.00813407	0.0339725
ENSMUSG00000031543	Ank1	9788	34.2363	35.1146	35.5949	16.309	21.6716	10.0994	-1.13118	4.67822	0.000523023	0.00407744
ENSMUSG00000034216	Vps18	5169	60.0192	57.6646	56.7177	21.3719	31.4198	26.9744	-1.1306	5.40823	6.55793e-05	0.000785478
ENSMUSG00000026867	Gapvd1	9385	138.53	134.047	131.373	67.3941	37.9454	78.9631	-1.13035	6.61725	0.000287331	0.0025497
ENSMUSG00000020231	Dip2a	6808	113.698	112.345	116.761	58.4718	31.0975	66.8182	-1.13013	6.38077	0.000332706	0.00286171
ENSMUSG00000041757	Plekha6	7430	2.85303	2.76348	3.32531	1.49396	0.886199	1.61932	-1.13006	1.18542	0.0114868	0.0438645
ENSMUSG00000029108	Pcdh7	6200	76.3977	76.8985	81.8683	40.8763	19.5769	46.8324	-1.12905	5.83817	0.00059405	0.00448177
ENSMUSG00000040407	Akap9	15699	48.8185	52.9851	42.3392	29.2567	7.41185	29.1477	-1.12635	5.13498	0.00697051	0.0303772
ENSMUSG00000026014	Raph1	3175	37.7762	44.4736	39.6696	23.6543	9.66762	22.3295	-1.12582	4.89401	0.00110283	0.00728896
ENSMUSG00000005125	Ndrg1	5894	136.417	124.283	158.772	76.4408	50.1911	65.4972	-1.12528	6.6732	8.36621e-05	0.000960637
ENSMUSG00000057280	Musk	3988	41.3161	42.9261	33.4873	20.2514	11.8428	21.6903	-1.12519	4.84376	0.000340991	0.00291768
ENSMUSG00000075602	Ly6a	816	126.854	120.93	134.183	77.5613	59.3753	38.1818	-1.12505	6.53854	0.000259384	0.00236353
ENSMUSG00000023026	Dip2b	9514	51.9885	52.8009	43.6974	28.5097	12.8096	26.5483	-1.12485	5.17764	0.000663452	0.00491087
ENSMUSG00000040296	Ddx58	7320	9.87993	10.0222	13.5823	8.46576	2.01409	4.73011	-1.12276	3.04472	0.0127861	0.0475191
ENSMUSG00000052299	Ltn1	7707	67.733	69.0502	63.6493	37.3904	16.3544	38.0966	-1.12223	5.61021	0.00077138	0.00550791
ENSMUSG00000034573	Ptpn13	8232	38.8857	36.9201	36.3443	21.7869	8.29804	21.2216	-1.12186	4.77494	0.00168924	0.0101805
ENSMUSG00000038593	Tctn1	4842	8.40058	9.65376	9.88227	5.47784	1.61127	5.58239	-1.12127	2.78796	0.0102391	0.040222
ENSMUSG00000040118	Cacna2d1	7664	76.0807	72.698	60.2771	39.2579	15.0654	41.5483	-1.12122	5.67125	0.00175615	0.0105186
ENSMUSG00000034707	Gns	3841	244.726	248.566	293.986	116.28	85.0751	160.653	-1.12013	7.58251	0.00024071	0.00223461
ENSMUSG00000025969	Nrp2	10066	157.075	171.925	125.706	92.6254	31.2587	85.142	-1.1197	6.79134	0.00248545	0.0138057
ENSMUSG00000015291	Gdi1	4038	182.435	174.799	188.747	114.163	48.0964	89.1051	-1.11773	7.05554	0.000616929	0.00462038
ENSMUSG00000027293	Ehd4	3998	241.715	254.535	280.45	126.447	71.4599	159.929	-1.11718	7.56393	0.000520173	0.00405759
ENSMUSG00000047242	Taf9b	3149	4.22671	4.27418	4.87088	2.40693	1.69183	2.00284	-1.11711	1.74876	0.00440175	0.0214551
ENSMUSG00000040690	Col16a1	6609	19.8655	16.7283	18.219	11.4537	6.36452	7.32955	-1.11646	3.74916	0.000825316	0.00580289
ENSMUSG00000021260	Hhipl1	2596	14.8991	15.4386	19.343	8.63176	2.90029	11.2074	-1.11562	3.60979	0.0084975	0.0351256
ENSMUSG00000052085	Dock8	7762	13.5783	13.2279	11.8025	5.18735	3.5448	8.94886	-1.11476	3.24941	0.00341154	0.0176345
ENSMUSG00000041229	Phf8	9444	32.123	33.7513	32.4101	17.5955	5.23663	22.3722	-1.1139	4.58842	0.00759943	0.0324393
ENSMUSG00000045664	Cdc42ep2	1489	41.8444	39.094	56.3898	19.5459	27.3916	16.6619	-1.1139	5.06977	0.000319071	0.00276923
ENSMUSG00000002847	Pla1a	1961	74.9712	71.8873	89.8303	40.6273	35.2868	33.4091	-1.11387	5.85255	4.71052e-05	0.000592848
ENSMUSG00000027007	Ssfa2	5899	72.4352	75.7931	72.548	40.5029	22.4772	38.821	-1.11387	5.75202	0.000202006	0.00195141
ENSMUSG00000032363	Adamts7	5969	60.9174	63.6706	73.3911	26.4763	41.0874	24.1193	-1.11374	5.59619	0.000209792	0.00200771
ENSMUSG00000060376	Bckdha	1764	46.0183	37.178	48.662	19.4215	23.5246	18.0682	-1.11359	5.01109	0.000108436	0.00118781
ENSMUSG00000038235	F11r	2776	14.318	14.7386	15.8304	8.59026	5.31719	6.73295	-1.11258	3.46512	0.000716449	0.00521912
ENSMUSG00000023868	Pde10a	12932	18.0163	16.8757	19.8582	8.79775	7.41185	9.03409	-1.11241	3.74934	0.0002929	0.00258929
ENSMUSG00000017466	Timp2	4085	1787.74	1748.51	1992.71	871.475	818.364	867.401	-1.1124	10.3964	5.19981e-05	0.000646629
ENSMUSG00000029338	Antxr2	5410	127.488	144.291	165.282	74.8639	29.4057	97.8409	-1.11111	6.737	0.00322084	0.0168182
ENSMUSG00000026211	Obsl1	7974	76.926	73.4717	82.0556	28.3852	37.0592	42.2301	-1.11044	5.82778	7.48878e-05	0.000878811
ENSMUSG00000071317	Bves	1599	183.386	179.074	207.809	88.517	80.4024	95.1989	-1.11004	7.12082	4.41999e-05	0.000563316
ENSMUSG00000054843	Atrnl1	6552	43.8521	43.5525	41.262	25.9368	9.58706	23.8636	-1.10985	4.97631	0.00176275	0.0105519
ENSMUSG00000037410	Tbc1d2b	8767	70.1633	69.0133	67.7708	34.7345	25.5386	35.4972	-1.10937	5.66036	6.69176e-05	0.00079741
ENSMUSG00000027698	Nceh1	5455	38.5159	33.6039	37.4683	20.9984	7.41185	22.1591	-1.1093	4.74567	0.00313361	0.0164985
ENSMUSG00000022973	Synj1	10984	22.9827	23.1764	24.2607	12.1592	5.23663	15.0426	-1.10921	4.11087	0.00284665	0.0153142
ENSMUSG00000005103	Wdr1	2933	1007.96	1026.25	992.536	540.315	339.656	523.722	-1.10835	9.52852	0.000165946	0.00166709
ENSMUSG00000036270	Edc4	5424	96.9501	96.5744	119.196	40.2539	52.7691	52.2443	-1.10669	6.25625	6.95366e-05	0.000823993
ENSMUSG00000032883	Acsl3	3804	116.393	112.639	107.113	71.876	27.4722	56.5057	-1.10669	6.35992	0.0010378	0.00694526
ENSMUSG00000054277	Arfgap3	2602	106.777	106.412	111.187	55.6914	48.4992	46.4062	-1.10662	6.30883	3.56961e-05	0.000472088
ENSMUSG00000026875	Traf1	5874	5.12488	4.53211	5.43291	2.73892	2.33634	1.91761	-1.10634	1.92128	0.00430902	0.0210957
ENSMUSG00000020532	Acaca	15526	30.3794	31.8721	28.1012	12.4081	14.9848	14.6165	-1.10627	4.47062	0.000123214	0.00131301
ENSMUSG00000024782	Ak3	3115	65.9366	64.5549	80.1822	34.6515	22.6384	40.3977	-1.10591	5.68705	0.000225326	0.00212584
ENSMUSG00000066440	Zfyve26	9326	37.7234	37.8044	37.3278	15.4791	15.7099	21.179	-1.10579	4.78945	0.000123132	0.00131301
ENSMUSG00000040325	Vprbp	4907	49.9808	54.4221	54.6101	27.7627	12.4068	33.4943	-1.10573	5.28231	0.00148574	0.00920801
ENSMUSG00000055319	Sec23ip	4559	89.342	90.6053	93.2961	48.3876	22.5578	55.8239	-1.10529	6.06185	0.000888407	0.00616841
ENSMUSG00000084329	Gm6733	1919	15.7973	12.7857	12.5519	6.55681	3.78649	8.60795	-1.10529	3.34187	0.00248978	0.0138124
ENSMUSG00000030246	Ldhb	1914	3.17003	4.1268	6.0886	2.32393	2.01409	1.875	-1.10399	1.75643	0.00918681	0.0371908
ENSMUSG00000031207	Msn	6500	1428.36	1441.36	1524.49	811.468	254.742	977.94	-1.10395	10.0677	0.00640861	0.0285157
ENSMUSG00000037487	Ubr5	9731	322.603	324.617	291.316	190.189	53.4136	192.869	-1.10379	7.84116	0.0061754	0.0277186
ENSMUSG00000026825	Dnm1	5019	60.4947	61.7914	87.7227	26.2688	41.4097	30.3835	-1.10088	5.68496	0.000258977	0.00236144
ENSMUSG00000035919	Bbs9	6542	8.29491	9.24845	10.3038	4.48187	2.09465	6.2642	-1.0992	2.78959	0.00739144	0.0317548
ENSMUSG00000042035	Igsf3	7319	48.0788	43.2945	36.9063	23.3638	13.0513	23.267	-1.09908	4.97517	0.000446972	0.00361635
ENSMUSG00000064302	Clasp1	7912	151.158	155.566	163.409	72.042	55.3471	91.9602	-1.09875	6.84597	0.000136679	0.00142238
ENSMUSG00000021357	Exoc2	4397	54.1018	56.0065	46.8354	30.3356	13.2124	29.6165	-1.09661	5.26628	0.00109603	0.00726199
ENSMUSG00000021819	Zswim8	6046	201.138	194.807	202.797	75.5694	113.595	91.321	-1.09472	7.19614	0.000100922	0.00112209
ENSMUSG00000005142	Man2b1	4301	48.6071	51.4744	50.067	22.9489	24.3302	23.0966	-1.09369	5.20424	5.8007e-05	0.000710093
ENSMUSG00000036273	Lrrk2	11780	71.854	75.9036	60.1366	42.8683	11.6011	42.7415	-1.09342	5.67229	0.00706296	0.0306399
ENSMUSG00000098872	RP23-103I12.13	1359	31.3305	35.741	34.986	17.305	11.9234	18.4517	-1.09341	4.64862	0.000243807	0.00225551
ENSMUSG00000004508	Gab2	5987	18.9673	20.8919	23.886	11.1632	8.45917	10.1847	-1.09238	3.97381	0.000377471	0.00314308
ENSMUSG00000042082	Arsb	3981	64.7214	71.9242	77.8404	38.6769	20.7048	41.0369	-1.09176	5.71744	0.000466382	0.00373414
ENSMUSG00000027012	Dync1i2	8366	211.23	214.446	241.624	142.092	46.7268	124.048	-1.0917	7.35315	0.00296797	0.0158074
ENSMUSG00000030987	Stim1	3585	21.292	22.1078	25.7595	8.29977	8.45917	15.5966	-1.0913	4.09092	0.00127602	0.00817426
ENSMUSG00000042228	Lyn	4296	10.1969	10.796	15.5962	6.18332	4.59212	6.30682	-1.09117	3.18023	0.00172952	0.0103951
ENSMUSG00000042523	Dnal1	6955	37.3007	32.6828	27.7266	19.6704	10.6344	15.3835	-1.09112	4.58641	0.000563725	0.00431898
ENSMUSG00000044197	Gpr146	6716	3.4342	3.46356	3.93417	1.86745	1.36958	1.78977	-1.09024	1.46328	0.00802213	0.0336934
ENSMUSG00000031441	Atp11a	11182	115.125	115.108	122.943	53.409	42.6181	69.9716	-1.08784	6.43717	0.000152253	0.00155056
ENSMUSG00000039801	2410089E03Rik	12303	63.8233	70.3766	67.5366	39.0504	19.6575	36.0511	-1.08686	5.63076	0.000462385	0.00372001
ENSMUSG00000029304	Spp1	1715	5128.53	5237.28	5817	2718.26	1848.21	3053.78	-1.08652	11.9539	0.000241836	0.0022435
ENSMUSG00000052533	Nup188	6139	198.233	192.154	203.219	80.3832	100.704	98.6079	-1.0859	7.18645	6.57326e-05	0.000786142
ENSMUSG00000045382	Cxcr4	2608	42.2142	43.8472	42.5734	17.886	25.6998	17.2159	-1.08495	4.98523	0.000202947	0.00195625
ENSMUSG00000058325	Dock1	6755	81.9981	80.2515	68.6607	43.1173	21.2688	44.3182	-1.0839	5.82615	0.000675308	0.00497652
ENSMUSG00000002455	Prpf6	3837	148.093	145.691	151.512	91.5464	44.1488	74.1903	-1.08363	6.77251	0.000453565	0.00366009
ENSMUSG00000039831	Arhgap29	7276	128.175	138.653	117.885	76.7728	36.0119	68.5653	-1.08323	6.5619	0.000644821	0.0047893
ENSMUSG00000019842	Traf3ip2	3677	4.12104	4.53211	7.25949	2.40693	2.73916	2.38636	-1.08242	2.00468	0.0076775	0.0326576
ENSMUSG00000017774	Myo1c	6346	666.129	666.625	670.542	267.584	315.97	362.642	-1.08216	8.94162	0.000106205	0.0011701
ENSMUSG00000040907	Atp1a3	6359	16.3257	14.0753	26.5557	7.26229	10.5538	9.16193	-1.08115	3.81649	0.00205386	0.01192
ENSMUSG00000038271	Iffo1	5827	44.8031	39.7573	44.8215	19.6704	23.3634	18.2386	-1.08017	4.99455	0.000124381	0.00132122
ENSMUSG00000039005	Tlr4	5858	24.9376	23.9502	27.2114	15.1471	8.05635	12.6136	-1.07998	4.23101	0.000741655	0.005353
ENSMUSG00000063268	Parp10	4264	10.3026	7.51667	9.17974	7.0133	2.33634	3.28125	-1.07944	2.7503	0.0119946	0.0452205
ENSMUSG00000037375	Hhat	8898	4.27954	4.01626	5.62025	2.32393	2.25578	2.00284	-1.07883	1.81654	0.00602357	0.0272204
ENSMUSG00000070565	Rasal2	14058	44.3804	46.0212	44.4	25.6048	6.68677	31.3636	-1.07777	5.05401	0.0119802	0.0452047
ENSMUSG00000023913	Pla2g7	2879	4.59654	3.90572	3.74683	2.53143	1.20845	1.96023	-1.07548	1.63721	0.0104594	0.0408657
ENSMUSG00000053333	Dis3l2	3149	29.7983	30.9878	44.3531	14.9811	18.0462	16.9176	-1.07504	4.69796	0.000331156	0.00285183
ENSMUSG00000026229	Psmd1	4702	303.636	306.636	307.662	163.713	89.4255	182.429	-1.07476	7.81836	0.000611145	0.00458222
ENSMUSG00000029456	Acad10	6397	8.77041	8.84314	9.74176	4.10838	5.15607	3.79261	-1.07454	2.77361	0.00206626	0.0119814
ENSMUSG00000071650	Ganab	3837	173.823	163.819	170.059	90.5919	60.1004	90.3409	-1.07366	6.96478	0.000160873	0.00162223
ENSMUSG00000034574	Daam1	5978	79.1979	81.578	86.2708	48.9686	22.155	46.0227	-1.07359	5.92676	0.000851228	0.00594744
ENSMUSG00000018796	Acsl1	9557	16.4842	16.1387	17.8443	8.05077	4.59212	11.1648	-1.07328	3.64482	0.00295658	0.0157727
ENSMUSG00000031214	Ophn1	12985	4.22671	5.1585	7.02531	2.36543	2.09465	3.28125	-1.07259	2.0508	0.00779082	0.0329817
ENSMUSG00000025161	Slc16a3	5309	12.9971	11.9014	13.1607	5.31185	8.05635	4.85795	-1.07256	3.24431	0.00194961	0.0114193
ENSMUSG00000028405	Aco1	4473	111.638	104.865	116.292	53.0355	45.5184	59.6165	-1.07212	6.35659	7.74739e-05	0.000902012
ENSMUSG00000022594	Lynx1	3948	49.7166	50.7007	63.3683	22.9489	35.1257	20.1136	-1.07029	5.33718	0.000472423	0.00376441
ENSMUSG00000030309	Caprin2	7128	8.82325	9.06422	8.43037	4.97986	1.93352	5.45455	-1.07012	2.71822	0.00869571	0.0356588
ENSMUSG00000041650	Pcca	3783	34.8175	34.8567	28.3822	17.803	12.4068	16.4062	-1.06877	4.59898	0.00029038	0.00257042
ENSMUSG00000031668	Eif2ak3	5877	27.7906	29.6982	28.1481	17.6785	8.21748	14.7443	-1.06829	4.40448	0.00116864	0.00761814
ENSMUSG00000031398	Plxna3	7852	55.2113	54.9748	53.0177	26.7667	26.3443	24.7585	-1.06756	5.33238	7.68381e-05	0.000897169
ENSMUSG00000045136	Tubb2b	1918	133.458	123.399	108.424	66.7716	58.9725	48.5369	-1.06754	6.49247	0.000120978	0.00129539
ENSMUSG00000021188	Trip11	10348	39.731	43.663	35.6417	24.9408	9.5065	22.1591	-1.06682	4.8783	0.00247461	0.0137799
ENSMUSG00000038774	Ascc3	7435	55.7397	65.4392	56.062	33.1991	9.10368	42.1023	-1.06681	5.45137	0.0122374	0.0459282
ENSMUSG00000044308	Ubr3	10216	78.5111	81.9833	67.9582	43.6568	18.0462	47.1307	-1.0667	5.81639	0.00207769	0.0120218
ENSMUSG00000059890	Ube4a	7175	72.9635	72.7717	71.705	40.5444	13.8569	49.2187	-1.06615	5.74552	0.00556601	0.0256394
ENSMUSG00000023032	Slc4a8	13099	37.1422	34.9304	46.7417	21.9529	11.44	23.2244	-1.06407	4.87612	0.00114905	0.00752727
ENSMUSG00000031378	Abcd1	5372	36.561	38.136	33.581	13.9436	20.2214	17.7273	-1.06401	4.7442	0.000271833	0.00245349
ENSMUSG00000030352	Tspan9	6415	117.344	111.276	140.131	54.9444	65.0953	56.4205	-1.06382	6.50739	9.47493e-05	0.00106681
ENSMUSG00000079018	Ly6c1	858	24.6734	27.3032	42.2455	15.4376	20.3826	9.41761	-1.063	4.54471	0.00270719	0.0147473
ENSMUSG00000020277	Pfkl	4372	311.138	298.861	303.587	177.864	132.366	127.159	-1.06236	7.81557	0.000153331	0.00155797
ENSMUSG00000032786	Alas1	4660	42.7426	43.8104	46.9759	19.7534	26.9888	17.4716	-1.05968	5.04691	0.000287448	0.0025497
ENSMUSG00000036820	Amdhd2	2887	32.3871	27.4874	31.9417	14.1926	20.7854	9.24716	-1.05965	4.50867	0.00161734	0.00984959
ENSMUSG00000006464	Bbs1	5564	16.4313	14.6649	16.4861	7.84328	5.15607	9.67329	-1.05952	3.56463	0.00166463	0.0100731
ENSMUSG00000040721	Zfhx2	10552	7.3439	8.91683	8.00885	4.77236	2.57803	4.17614	-1.05917	2.60727	0.00425198	0.0208854
ENSMUSG00000021895	Arhgef3	3574	14.952	14.628	18.5468	9.21274	7.00903	6.81818	-1.05905	3.58201	0.000994682	0.0067276
ENSMUSG00000005087	Cd44	8564	879.102	905.206	995.065	502.592	192.386	639.545	-1.05819	9.42162	0.00546985	0.025396
ENSMUSG00000013236	Ptprs	7896	412.527	407.632	394.26	197.7	192.627	192.955	-1.05796	8.22752	8.47278e-05	0.000969534
ENSMUSG00000030982	9030624J02Rik	8976	118.718	112.934	139.429	57.1854	50.9967	69.9716	-1.05771	6.51817	0.000142561	0.00146982
ENSMUSG00000040383	Aqr	10029	97.2671	105.123	114.138	50.7531	36.0119	65.1136	-1.05769	6.289	0.000348759	0.00296891
ENSMUSG00000002104	Rapsn	2155	117.872	105.086	110.906	49.1346	64.5314	46.9176	-1.0571	6.36648	0.000126893	0.00133724
ENSMUSG00000022758	P2rx6	4230	6.7099	5.78489	4.6367	2.69742	3.14198	2.42898	-1.0569	2.11606	0.00571089	0.0261442
ENSMUSG00000063684	Gm13910	3374	25.8357	23.3606	22.0126	12.6571	6.04227	15.3409	-1.05616	4.14344	0.00304004	0.0161076
ENSMUSG00000032232	Cgnl1	8357	7.6609	6.96397	5.90126	2.86342	4.43099	2.68466	-1.05566	2.37272	0.00620343	0.0278105
ENSMUSG00000027429	Sec23b	6348	111.162	110.687	133.809	56.2724	44.3905	70.3551	-1.05504	6.45781	0.000249198	0.00229583
ENSMUSG00000030029	Lrig1	5806	64.0346	60.3176	72.0328	38.7184	17.4823	38.1818	-1.05351	5.60267	0.00135426	0.00855257
ENSMUSG00000035129	Gm6781	1097	11.6234	13.0436	12.4582	8.05077	2.90029	6.77557	-1.05209	3.21369	0.00690221	0.0300992
ENSMUSG00000040033	Stat2	4373	24.3564	24.3555	26.743	13.5701	10.6344	12.1023	-1.052	4.22836	0.000332732	0.00286171
ENSMUSG00000053617	Sh3pxd2a	10449	240.447	244.476	250.476	146.532	74.199	134.02	-1.05082	7.50638	0.000686003	0.00504418
ENSMUSG00000028348	Murc	2052	74.6542	68.5343	69.0354	39.3824	26.586	36.3068	-1.0508	5.71528	0.000184783	0.00181381
ENSMUSG00000029426	Scarb2	2098	78.1941	71.003	69.9252	41.4158	16.0321	48.1108	-1.05045	5.76154	0.00367199	0.0186481
ENSMUSG00000016664	Pacsin2	5192	341.518	339.834	362.178	194.463	88.6199	220.526	-1.05043	8.01118	0.00197583	0.0115424
ENSMUSG00000039542	Ncam1	3880	85.0625	91.637	100.087	44.7357	30.7753	57.9545	-1.05027	6.0981	0.000456681	0.00367856
ENSMUSG00000026209	Dnpep	2742	151.422	139.906	156.571	68.5976	78.0661	69.8011	-1.04935	6.79226	8.69977e-05	0.000989562
ENSMUSG00000024620	Pdgfrb	5826	353.194	362.827	388.593	186.371	146.142	201.307	-1.04876	8.09378	0.000173037	0.00172146
ENSMUSG00000024197	Plin3	2151	143.021	128.483	140.881	63.5762	73.7962	62.1307	-1.04805	6.67365	9.88625e-05	0.00110565
ENSMUSG00000039081	Zfp503	4210	60.8117	68.4606	50.1139	31.7881	26.586	28.3381	-1.04788	5.47474	0.000184968	0.00181381
ENSMUSG00000018983	E2f2	4874	39.8895	36.0358	37.4215	19.048	15.4682	20.1989	-1.0477	4.8139	0.000220636	0.00208899
ENSMUSG00000022244	Amacr	2570	47.2863	45.4685	35.3607	29.5057	13.3735	18.9205	-1.04749	4.99011	0.0015559	0.0095452
ENSMUSG00000027199	Gatm	2834	130.975	130.473	156.477	74.7809	39.8789	87.4006	-1.04685	6.69296	0.00108033	0.00716867
ENSMUSG00000023809	Rps6ka2	5383	98.2181	97.7167	110.625	46.3542	40.3623	61.6619	-1.0456	6.24685	0.000218493	0.00207459
ENSMUSG00000052917	Senp7	5262	15.1105	15.1439	14.4253	8.34126	5.47832	7.71307	-1.04477	3.47991	0.00127571	0.00817426
ENSMUSG00000018507	Trpv2	3728	8.71758	8.95368	8.19619	4.31588	3.14198	4.9858	-1.04392	2.7018	0.00321985	0.0168182
ENSMUSG00000031673	Cdh11	4203	25.0432	30.1404	29.6936	15.0641	9.34537	16.6193	-1.04289	4.40012	0.000920758	0.00632387
ENSMUSG00000032504	Pdcd6ip	7519	281.234	282.059	302.369	161.762	96.9985	161.548	-1.04167	7.74454	0.000441024	0.00358057
ENSMUSG00000039601	Rcan2	3737	14.3708	14.9228	18.6405	9.62773	6.68677	6.90341	-1.04097	3.58207	0.00144159	0.00898219
ENSMUSG00000032192	Gnb5	1176	12.4688	14.149	13.9569	7.55279	4.35043	7.67045	-1.04082	3.34376	0.00240831	0.0134896
ENSMUSG00000024120	Lrpprc	8123	131.82	132.573	120.695	84.3256	34.884	67.7557	-1.04063	6.57707	0.00153604	0.00944946
ENSMUSG00000054263	Lifr	10562	66.1479	67.7974	49.9265	39.2994	18.1268	31.875	-1.03862	5.51289	0.00139021	0.00871723
ENSMUSG00000028431	Ikbkap	8069	90.6628	79.3303	81.8214	43.3248	26.9888	52.0739	-1.03839	5.96561	0.000607036	0.00455653
ENSMUSG00000021244	Ylpm1	10755	99.5918	103.023	117.885	56.3969	29.0834	70.3977	-1.0378	6.31341	0.00160881	0.00981784
ENSMUSG00000024251	Thada	7846	47.7618	47.7161	52.8303	26.6837	14.582	30.767	-1.03755	5.20373	0.0011081	0.00731655
ENSMUSG00000074384	AI429214	1956	6.81556	8.91683	8.00885	4.77236	3.94761	2.85511	-1.03733	2.58499	0.00514168	0.0241692
ENSMUSG00000068566	Myadm	3234	594.592	641.349	804.351	364.111	202.214	427.883	-1.03685	8.98266	0.00149197	0.00922518
ENSMUSG00000024754	Tmem2	6642	87.6513	86.847	69.5506	50.4211	16.8378	51.4773	-1.03662	5.92134	0.00569646	0.0260871
ENSMUSG00000021756	Il6st	11248	130.869	143.996	131.373	71.793	27.5527	98.4801	-1.03649	6.65563	0.00675978	0.0295943
ENSMUSG00000036550	Cnot1	8341	184.813	190.312	171.371	104.619	33.595	128.139	-1.03567	7.0834	0.00917186	0.0371416
ENSMUSG00000006494	Pdk1	6591	63.4006	54.3485	57.8417	42.2873	16.2738	26.8892	-1.03536	5.44746	0.00233774	0.0131885
ENSMUSG00000059456	Ptk2b	8378	82.1038	81.32	99.7594	44.6112	32.4671	51.179	-1.03514	6.0304	0.000314039	0.00273982
ENSMUSG00000032340	Neo1	7358	169.597	168.83	185.983	88.766	62.8396	104.19	-1.03469	7.02413	0.00034368	0.0029388
ENSMUSG00000034453	Polr3b	4801	73.2805	74.2824	76.8569	40.0879	22.0744	47.1733	-1.0345	5.80107	0.000967775	0.00657764
ENSMUSG00000028645	Slc2a1	3009	246.1	239.391	269.585	116.985	129.304	122.386	-1.03437	7.54998	0.00011956	0.00128433
ENSMUSG00000024812	Tjp2	4568	79.3036	77.8196	89.5024	40.3784	36.173	43.9347	-1.03244	5.93785	0.000129921	0.00136233
ENSMUSG00000038371	Sbf2	13558	76.7675	82.278	83.6012	45.6902	20.0603	52.6705	-1.03208	5.91443	0.00244332	0.0136341
ENSMUSG00000028020	Glrb	3326	17.4352	19.7128	16.7202	12.1592	4.10874	9.88636	-1.03183	3.75221	0.0071463	0.0309109
ENSMUSG00000015656	Hspa8	3064	126.907	148.97	337.824	85.9856	76.2937	137.855	-1.03147	7.25198	0.00760575	0.0324455
ENSMUSG00000025357	Dgka	2784	34.976	30.472	39.6696	21.9529	10.4733	18.7926	-1.03135	4.71054	0.00161561	0.00984353
ENSMUSG00000031962	Cdh15	2829	391.234	395.215	470.836	194.588	219.697	201.264	-1.03046	8.28655	0.000174217	0.00173061
ENSMUSG00000002052	Supt6	7798	206.633	202.213	205.186	104.577	87.5726	108.878	-1.02792	7.25387	0.000143957	0.00148071
ENSMUSG00000041763	Tpp2	4652	104.611	117.061	104.864	63.1197	33.9978	62.8977	-1.02711	6.34383	0.000731387	0.00529036
ENSMUSG00000029403	Cdkl2	5282	8.50625	9.02737	9.03923	5.89283	2.25578	4.73011	-1.0271	2.74553	0.00942743	0.0379464
ENSMUSG00000021171	Esyt2	5517	214.822	206.929	176.757	123.169	38.5899	131.761	-1.0268	7.21735	0.00844415	0.0349593
ENSMUSG00000026024	Als2	6990	39.8367	39.4257	41.4962	20.4174	10.2316	28.5085	-1.02424	4.91263	0.00351103	0.0180079
ENSMUSG00000029470	P2rx4	3473	51.4601	52.4693	59.9025	25.2728	27.0693	28.2102	-1.02417	5.35198	0.000176505	0.00174944
ENSMUSG00000029217	Tec	4269	3.85687	4.20049	3.88734	2.53143	1.53071	1.74716	-1.02322	1.62118	0.0118623	0.0448868
ENSMUSG00000034371	Dak	2236	27.3151	25.424	27.2114	13.6946	13.3735	12.2727	-1.02298	4.32128	0.000362589	0.00306122
ENSMUSG00000031453	Rasa3	5068	242.085	230.511	230.149	117.774	81.4497	146.591	-1.0222	7.45026	0.00056156	0.00430486
ENSMUSG00000014355	Anapc1	15679	331.004	323.032	325.038	163.215	102.719	216.136	-1.02155	7.92868	0.00112608	0.00741687
ENSMUSG00000028991	Mtor	9487	76.2392	83.715	75.4986	37.7639	37.6232	40.6534	-1.02055	5.87523	0.000124835	0.00132498
ENSMUSG00000022270	Fam134b	3335	86.2248	85.2994	78.5898	46.5202	26.1026	50.4972	-1.01997	5.96197	0.000839733	0.00588254
ENSMUSG00000026003	Acadl	1993	199.712	201.218	194.133	137.361	48.9021	107.003	-1.01968	7.21132	0.00344854	0.0177637
ENSMUSG00000036158	Prickle1	4336	49.0826	48.6741	53.205	29.6717	16.7572	27.8693	-1.01889	5.23534	0.000725752	0.00526387
ENSMUSG00000047735	Samd9l	5753	5.49472	5.82173	4.4962	3.5274	1.61127	2.55682	-1.01747	2.01547	0.0122047	0.0458806
ENSMUSG00000022043	Trim35	4498	323.079	292.192	286.867	142.922	97.3207	205.483	-1.01654	7.81231	0.00125563	0.0080669
ENSMUSG00000041439	Mfsd6	8825	7.55524	7.1482	8.71138	4.68937	2.17522	4.55966	-1.01619	2.56862	0.00901234	0.0365868
ENSMUSG00000080708	Ccnd3-ps	880	16.0086	13.2647	17.6101	6.59831	7.17015	9.375	-1.01524	3.55837	0.00181812	0.0108154
ENSMUSG00000039262	Prrc2b	11282	339.669	359.179	352.53	190.687	122.537	206.804	-1.0151	8.03358	0.000584153	0.00443057
ENSMUSG00000074796	Slc4a11	4363	6.60423	7.59036	10.3506	2.69742	4.91438	4.60227	-1.01476	2.63877	0.00941754	0.0379339
ENSMUSG00000040054	Baz2a	8342	113.17	105.381	129.219	68.6391	28.9223	74.3608	-1.01437	6.43878	0.00325127	0.0169373
ENSMUSG00000072235	Tuba1a	2399	555.284	576.978	742.247	299.788	271.096	357.06	-1.01426	8.86787	0.000401767	0.00330819
ENSMUSG00000039509	Nup133	5782	88.8665	87.2155	98.0265	55.8574	32.306	47.4716	-1.01295	6.09625	0.000504468	0.00396291
ENSMUSG00000003585	Sec14l2	4153	44.0634	42.705	48.0999	22.4509	19.9798	24.3324	-1.01265	5.07556	0.000253805	0.00232222
ENSMUSG00000026494	Kif26b	7804	14.8991	17.7231	14.0506	7.76028	5.23663	10.0142	-1.01175	3.5537	0.0031627	0.0165927
ENSMUSG00000025277	Abhd6	2147	20.7109	23.1764	30.9114	12.0762	9.26481	15.6392	-1.01121	4.22905	0.00175638	0.0105186
ENSMUSG00000039637	Coro7	6960	14.1066	14.8123	18.9683	5.60234	10.3121	7.96875	-1.01119	3.59201	0.00351216	0.0180079
ENSMUSG00000028476	Reck	4756	4.64938	5.41642	6.97847	2.90492	2.81972	2.72727	-1.01094	2.12412	0.00757381	0.032355
ENSMUSG00000024054	Smchd1	16721	103.554	108.771	91.1417	62.9122	17.8851	69.6733	-1.00995	6.24413	0.0126281	0.0470633
ENSMUSG00000038332	Sesn1	3316	53.098	48.4899	45.4303	32.2861	10.151	30.3409	-1.00987	5.20047	0.00771671	0.0327721
ENSMUSG00000021794	Glud1	4074	339.457	340.092	349.86	207.743	92.1647	211.151	-1.0096	8.00494	0.00248887	0.0138124
ENSMUSG00000071176	Arhgef10	9225	60.8646	60.9071	56.7645	33.78	26.1831	28.6364	-1.00938	5.48027	0.000236597	0.00220564
ENSMUSG00000073725	Lmbrd1	5374	46.0711	50.0374	45.5708	33.2406	11.2789	25.7386	-1.00732	5.14816	0.00492821	0.0233592
ENSMUSG00000026932	Nacc2	7724	86.6475	87.3628	77.8404	51.1266	25.6192	48.3239	-1.00726	5.97615	0.00116493	0.00760144
ENSMUSG00000034218	Atm	10275	23.6696	24.0239	18.9683	11.2877	5.47832	16.2358	-1.00608	4.06569	0.00783454	0.0331457
ENSMUSG00000028184	Lphn2	10450	88.9193	95.8007	75.8265	45.8562	32.2254	51.5199	-1.00563	6.02571	0.000496472	0.00391857
ENSMUSG00000043252	Tmem64	4667	159.981	147.422	150.716	94.7003	43.3432	90	-1.0049	6.8391	0.00177244	0.0106052
ENSMUSG00000021939	Ctsb	4729	1182.53	1172.27	1326.47	633.521	511.74	689.361	-1.00462	9.8446	0.000364214	0.00306911
ENSMUSG00000052911	Lamb2	5591	157.92	152.323	136.385	69.9255	89.8283	63.0256	-1.00434	6.80309	0.000309952	0.00271597
ENSMUSG00000024501	Dpysl3	7211	450.673	442.341	435.616	258.911	119.556	283.636	-1.0043	8.3747	0.00270664	0.0147473
ENSMUSG00000030096	Slc6a6	6154	351.186	354.389	356.511	196.04	98.2875	234.929	-1.00424	8.05179	0.00242531	0.013561
ENSMUSG00000028420	Tmem38b	3962	24.9904	23.5817	18.7342	13.4041	8.78143	11.25	-1.00401	4.07988	0.00135576	0.00855757
ENSMUSG00000033767	D930015E06Rik	4874	63.2421	67.8711	73.8594	33.8215	30.6141	37.7557	-1.00306	5.68121	0.000222921	0.00210912
ENSMUSG00000026482	Rgl1	8004	42.7954	43.5525	47.3037	24.2353	23.8468	18.7074	-1.00158	5.06674	0.000365642	0.00307144
ENSMUSG00000024253	Dync2li1	1311	16.537	18.3864	18.5	10.5407	8.94255	7.2017	-1.00125	3.75103	0.00145386	0.00904402
ENSMUSG00000020722	Cacng1	1245	106.09	104.644	129.172	57.9739	73.0711	39.0341	-1.00026	6.411	0.000964812	0.0065622

## Sheet: Mutant down
Transcripts downregulated in Ddx27 polysomes
ID	Name	Length	KO1	KO2	KOP1	KOP2	KOP3	logFC	logCPM	PValue	FDR
ENSMUSG00000056328	Myh1	6326	3.09971	1.94255	0	0	0	-8.7276	0.290772	2.77264e-13	1.3892e-10
ENSMUSG00000004933	Matk	3816	1.78068	2.38772	0	0	0	-8.44914	0.0400831	5.17981e-12	2.04477e-09
ENSMUSG00000042828	Trim72	2546	1.352	1.25457	0	0	0	-7.77692	-0.519319	6.91382e-09	1.30534e-06
ENSMUSG00000031312	Itgb1bp2	1548	1.51688	1.01175	0	0	0	-7.73622	-0.547221	1.67313e-08	2.79433e-06
ENSMUSG00000077457	Snord65	71	0.362732	1.65926	0	0	0	-7.40219	-0.849144	4.7849e-07	4.24033e-05
ENSMUSG00000002007	Srpk3	2192	0.461659	1.49738	0	0	0	-7.35725	-0.879204	2.61683e-07	2.56311e-05
ENSMUSG00000017300	Tnnc2	793	5.53991	8.49867	0.136122	0	0.043041	-6.71947	1.62692	1.89668e-20	3.52973e-17
ENSMUSG00000021214	Akr1c18	1198	3.00078	6.47518	0.0680609	0	0.0860821	-6.18516	1.10456	4.05802e-15	2.93688e-12
ENSMUSG00000018893	Mb	1188	4.81444	8.13444	0	0.171126	0.129123	-5.9311	1.52981	1.27314e-17	1.27578e-14
ENSMUSG00000023992	Trem2	3234	7.12274	14.2454	0.204183	0.171126	0.172164	-5.82949	2.21221	7.84523e-22	2.044e-18
ENSMUSG00000064372	mt-Tp	66	3.09971	4.45168	0.136122	0.0855631	0	-5.78145	0.823933	1.88775e-13	1.02465e-10
ENSMUSG00000030399	Ckm	1407	6.4962	9.46995	0.272244	0.171126	0.0860821	-5.53962	1.82526	1.38472e-19	2.05613e-16
ENSMUSG00000026407	Cacna1s	6480	0.923318	1.09269	0	0	0.043041	-5.30501	-0.800415	1.69805e-07	1.78391e-05
ENSMUSG00000053093	Myh7	7984	2.86888	1.41645	0	0.256689	0	-4.91693	0.144297	9.95085e-08	1.14767e-05
ENSMUSG00000020908	Myh3	6040	3.39649	0.971277	0	0.0855631	0.129123	-4.71229	0.17441	7.9417e-08	1.01428e-05
ENSMUSG00000065642	Snora69	130	0.131903	1.25457	0.0680609	0	0	-4.69649	-1.24131	0.00059093	0.0131995
ENSMUSG00000097375	6720427I07Rik	2299	1.94556	3.52088	0.136122	0.0855631	0.0860821	-4.67011	0.433969	3.64314e-10	1.03172e-07
ENSMUSG00000026579	F5	7405	4.81444	1.98302	0.136122	0.256689	0.043041	-4.66885	0.738945	2.07724e-09	4.66556e-07
ENSMUSG00000004939	Nmrk2	1833	0.824391	1.37598	0	0	0.0860821	-4.63032	-0.689246	7.47384e-07	6.04731e-05
ENSMUSG00000064343	mt-Tq	70	1.81366	5.5039	0.136122	0.342252	0.043041	-4.5242	0.817165	1.44752e-08	2.51425e-06
ENSMUSG00000041476	Smpx	2452	0.989269	1.05222	0	0	0.0860821	-4.52409	-0.761835	9.54101e-07	7.35448e-05
ENSMUSG00000062593	Lilrb4	1481	0	1.09269	0	0	0.043041	-4.45082	-1.50198	0.00157769	0.0269365
ENSMUSG00000032315	Cyp1a1	2612	1.05522	1.53785	0	0.0855631	0.0860821	-4.30832	-0.474818	8.28131e-07	6.61844e-05
ENSMUSG00000031972	Acta1	1426	75.3493	56.6983	4.08365	2.90915	4.26106	-4.12373	4.85523	1.38993e-31	9.05328e-28
ENSMUSG00000038239	Hrc	2404	1.84664	1.7402	0	0.171126	0.129123	-4.08569	-0.05775	1.57031e-07	1.67676e-05
ENSMUSG00000009471	Myod1	1851	0.362732	1.13316	0	0	0.0860821	-4.0828	-1.12143	6.95018e-05	0.00246329
ENSMUSG00000021700	Rab3c	8495	1.12117	0.445168	0.0680609	0.0855631	0	-4.04322	-1.01008	0.000210453	0.00593414
ENSMUSG00000089726	Mir17hg	3534	1.81366	3.52088	0.136122	0.171126	0.172164	-4.00049	0.436481	1.42575e-08	2.51425e-06
ENSMUSG00000063564	Col23a1	5706	3.89113	0.768927	0.272244	0.0855631	0.0860821	-3.95784	0.300137	6.11763e-06	0.000357374
ENSMUSG00000097183	Gm17501	1318	1.15415	0.930807	0.136122	0.0855631	0	-3.92009	-0.693167	2.34452e-05	0.00104239
ENSMUSG00000082312	Gm11996	914	0.164878	1.29504	0.0680609	0.0855631	0	-3.89592	-1.14662	0.00199636	0.0317929
ENSMUSG00000018845	Unc45b	4472	1.4839	1.05222	0.136122	0.0855631	0.043041	-3.85019	-0.456926	5.36466e-06	0.000325049
ENSMUSG00000078190	Dnm3os	15852	18.961	17.8472	1.2251	1.45457	1.33427	-3.78018	3.07403	6.10134e-21	1.3247e-17
ENSMUSG00000061462	Obscn	29042	2.14342	0.687988	0.204183	0	0.0860821	-3.74919	-0.306591	1.60635e-05	0.000766516
ENSMUSG00000056155	Nanos3	728	1.25307	3.11618	0.272244	0.0855631	0.129123	-3.69631	0.199861	1.19133e-06	8.97076e-05
ENSMUSG00000030218	Mgp	594	1598.76	3468.19	314.782	128.858	146.77	-3.68625	10.1443	1.30986e-15	1.00374e-12
ENSMUSG00000023336	Wfdc1	1206	1.18712	1.61879	0.204183	0.0855631	0.043041	-3.67695	-0.337227	3.85302e-06	0.000246046
ENSMUSG00000030672	Mylpf	877	43.4949	45.7309	4.96844	2.73802	3.3572	-3.59162	4.34488	4.29956e-23	1.40026e-19
ENSMUSG00000097971	Gm26917	867	113.667	126.226	13.3399	13.519	4.04586	-3.54976	5.76592	6.19196e-16	5.71466e-13
ENSMUSG00000032532	Cck	682	128.209	231.852	24.0255	11.2088	11.7932	-3.52149	6.35178	2.89678e-18	3.1447e-15
ENSMUSG00000051985	Igfn1	9424	5.50693	5.98954	0.612548	0.342252	0.516492	-3.51183	1.4945	1.83391e-11	6.63621e-09
ENSMUSG00000032925	Itgbl1	4498	0.824391	2.50913	0.204183	0.0855631	0.129123	-3.5015	-0.128644	1.18363e-05	0.000593044
ENSMUSG00000037362	Nov	2864	2.04449	1.01175	0.204183	0.0855631	0.129123	-3.38855	-0.19275	7.84547e-06	0.000431236
ENSMUSG00000055030	Sprr2e	645	1.68176	4.89685	0.340304	0.0855631	0.473451	-3.33338	0.757471	1.57991e-06	0.00011498
ENSMUSG00000019102	Aldh3a1	1930	222.289	244.033	22.1878	19.5084	27.6323	-3.33168	6.74678	1.6993e-25	7.37892e-22
ENSMUSG00000031289	Il13ra2	2466	0.725464	1.41645	0.0680609	0.171126	0.0860821	-3.30289	-0.640816	0.000105985	0.00347774
ENSMUSG00000031097	Tnni2	1343	5.93562	12.2624	1.5654	0.256689	0.903862	-3.29	2.14079	1.43415e-08	2.51425e-06
ENSMUSG00000005716	Pvalb	1613	42.2748	76.6904	9.59658	3.08027	5.59533	-3.28201	4.79164	1.71097e-13	1.00371e-10
ENSMUSG00000025488	Cox8b	360	0.362732	1.41645	0.272244	0	0	-3.28032	-0.870292	0.00208863	0.0327607
ENSMUSG00000020681	Ace	5262	8.60664	4.53262	0.544487	0.513379	0.903862	-3.2754	1.70476	8.88253e-10	2.36148e-07
ENSMUSG00000097296	Gm26532	689	10.3544	12.1814	2.24601	0.427816	0.81778	-3.2644	2.44372	2.38352e-09	5.17503e-07
ENSMUSG00000026459	Myog	1476	11.5085	8.90337	1.08897	1.02676	1.16211	-3.20921	2.31527	1.30223e-13	8.21606e-11
ENSMUSG00000050711	Scg2	2483	2.60508	2.5496	0.272244	0.171126	0.344328	-3.20326	0.468101	1.39546e-07	1.52762e-05
ENSMUSG00000020183	Cpm	5981	24.6328	20.3968	1.29316	2.39577	3.65849	-3.17627	3.42385	1.77211e-13	1.00371e-10
ENSMUSG00000026365	Cfh	7473	45.3415	33.9947	3.94753	5.73273	3.61545	-3.17343	4.23094	2.52203e-18	2.98678e-15
ENSMUSG00000029149	Krtcap3	1621	0.791415	2.02349	0	0.427816	0.0860821	-3.14823	-0.299782	0.000638201	0.013926
ENSMUSG00000074001	Klhl40	2449	3.09971	1.25457	0.272244	0.256689	0.215205	-3.12756	0.277184	7.54677e-06	0.000420136
ENSMUSG00000004891	Nes	7307	952.732	714.293	121.216	91.7236	74.3319	-3.12205	8.61147	1.42053e-19	2.05613e-16
ENSMUSG00000028111	Ctsk	1474	0.362732	1.69973	0.136122	0.256689	0	-3.11464	-0.683131	0.00215165	0.0334881
ENSMUSG00000043458	Pcdhb12	3033	2.40722	1.61879	0.136122	0.0855631	0.43041	-3.02707	0.176065	6.79794e-06	0.000388407
ENSMUSG00000065147	Snora31	129	2.34127	1.69973	0.476426	0.0855631	0.172164	-3.0159	0.186314	9.32863e-06	0.000496017
ENSMUSG00000080486	Snord100	73	1.41795	1.82114	0.408365	0	0.172164	-2.97941	-0.0984155	5.53322e-05	0.00210764
ENSMUSG00000032289	Thsd4	16755	4.08898	2.59007	0.544487	0.342252	0.387369	-2.95913	0.842531	3.58367e-07	3.38293e-05
ENSMUSG00000048096	Lmod1	3945	6.92488	7.85115	0.884791	0.941194	1.03298	-2.93837	1.90521	8.92093e-11	2.70263e-08
ENSMUSG00000029102	Hgfac	2089	0.296781	1.01175	0	0.171126	0.0860821	-2.90187	-1.18208	0.00288125	0.0398958
ENSMUSG00000020884	Asgr1	1580	10.6511	20.5992	2.92662	1.02676	2.49638	-2.83853	2.95764	3.16754e-09	6.44744e-07
ENSMUSG00000067889	Sptbn2	8214	1.12117	1.65926	0.272244	0	0.258246	-2.81346	-0.272125	0.000115744	0.00373216
ENSMUSG00000029307	Dmp1	2754	1.41795	1.98302	0.340304	0.342252	0.0860821	-2.80981	-0.013436	9.43222e-05	0.00316684
ENSMUSG00000019929	Dcn	2075	10.0246	8.70102	0.680609	1.45457	1.80772	-2.80777	2.25175	2.20075e-09	4.85918e-07
ENSMUSG00000068614	Actc1	1610	3.00078	1.86161	0.340304	0.171126	0.473451	-2.79334	0.449346	6.55561e-06	0.000377876
ENSMUSG00000028238	Atp6v0d2	2707	17.2133	14.6501	2.85856	1.88239	2.36726	-2.74032	3.00511	2.6935e-12	1.09651e-09
ENSMUSG00000097576	D930030I03Rik	918	0.626537	1.90208	0.204183	0.427816	0	-2.72199	-0.386628	0.00352686	0.0454446
ENSMUSG00000046191	Pcdhb20	3394	9.39806	5.94907	0.680609	1.6257	1.20515	-2.72042	1.99651	3.62016e-08	5.23998e-06
ENSMUSG00000052658	5830454E08Rik	726	0.923318	1.05222	0.340304	0.0855631	0.043041	-2.68851	-0.65959	0.00133808	0.0239769
ENSMUSG00000081456	Gm7781	787	0.593562	1.09269	0.0680609	0.256689	0.0860821	-2.68174	-0.855195	0.00244969	0.0362578
ENSMUSG00000077440	Gm23130	73	1.02224	3.80417	0.340304	0.513379	0.301287	-2.66	0.439192	0.00022065	0.00616825
ENSMUSG00000021587	Pcsk1	3552	2.5721	1.7402	0.680609	0	0.301287	-2.65934	0.315757	0.000256937	0.00695868
ENSMUSG00000031461	Myom2	8813	33.833	19.9516	3.67529	4.19259	5.29405	-2.6075	3.76909	6.42082e-12	2.46012e-09
ENSMUSG00000092730	Snora24	129	1.78068	4.37075	0.952852	0.256689	0.301287	-2.60353	0.770382	0.00013567	0.00423831
ENSMUSG00000021806	Nid2	4863	476.234	315.22	69.9666	62.0333	63.4855	-2.60232	7.62669	9.13668e-16	7.43897e-13
ENSMUSG00000062077	Trim54	1770	9.56294	8.37726	1.42928	1.36901	1.6786	-2.57154	2.23355	9.39963e-10	2.39536e-07
ENSMUSG00000022425	Enpp2	4081	6.72703	3.92558	0.952852	1.02676	0.774739	-2.54783	1.52949	5.64191e-07	4.83534e-05
ENSMUSG00000020475	Pgam2	837	4.58361	5.18014	0.74867	0.513379	1.20515	-2.50933	1.40814	8.57137e-07	6.77767e-05
ENSMUSG00000029816	Gpnmb	3787	5.37503	7.20364	0.612548	1.45457	1.24819	-2.50456	1.75595	4.01873e-07	3.66098e-05
ENSMUSG00000078902	Gm14443	5759	0.857367	1.37598	0.272244	0.256689	0.0860821	-2.50382	-0.49479	0.0014284	0.0250104
ENSMUSG00000065663	Gm22579	132	0.329756	1.2141	0.136122	0	0.215205	-2.48967	-0.947957	0.00400329	0.0493386
ENSMUSG00000084845	Tmem240	5566	0.923318	3.64229	0.816731	0.342252	0.0860821	-2.48668	0.392231	0.00252999	0.0369186
ENSMUSG00000085396	6720401G13Rik	1430	2.80293	3.48041	0.272244	0.770068	0.645615	-2.47168	0.827829	1.77629e-05	0.00083537
ENSMUSG00000040963	Asgr2	1672	1.38498	2.30678	0.408365	0.513379	0.129123	-2.47162	0.135658	0.00032508	0.00843589
ENSMUSG00000045362	Tnfrsf26	2969	0.428683	1.65926	0.136122	0.256689	0.172164	-2.45528	-0.586752	0.00389374	0.0485395
ENSMUSG00000086404	Gm6787	1450	0.52761	1.25457	0.0680609	0.171126	0.215205	-2.4528	-0.768175	0.00297842	0.0407412
ENSMUSG00000040254	Sema3d	6503	184.268	105.626	13.8844	31.145	34.8202	-2.44404	6.21324	8.40526e-10	2.28115e-07
ENSMUSG00000089788	Gm16586	2638	10.2554	15.3381	1.83764	2.56689	2.6255	-2.44215	2.75173	2.94967e-09	6.19764e-07
ENSMUSG00000053687	Dpep2	2927	3.03376	1.41645	0.544487	0.342252	0.344328	-2.43457	0.397572	0.000119588	0.00382771
ENSMUSG00000027435	Cd93	6675	2.40722	3.11618	0.408365	0.256689	0.774739	-2.42911	0.661323	3.09388e-05	0.00127949
ENSMUSG00000043531	Sorcs1	8288	5.96859	2.50913	0.612548	0.855631	0.903862	-2.41	1.24802	2.02977e-05	0.000931051
ENSMUSG00000021750	Fam107a	5105	4.78147	2.42819	0.74867	0.855631	0.473451	-2.40927	1.03293	2.87986e-05	0.0012063
ENSMUSG00000031558	Slit2	15680	114.524	82.4776	12.319	21.9897	21.3484	-2.40805	5.66583	8.78879e-13	4.08898e-10
ENSMUSG00000085028	Slc2a4rg-ps	2231	1.05522	1.37598	0.136122	0.342252	0.215205	-2.40128	-0.3732	0.000690735	0.0147591
ENSMUSG00000063687	Pcdhb5	3532	0.593562	1.90208	0.204183	0.342252	0.172164	-2.40127	-0.357368	0.00253675	0.0369186
ENSMUSG00000039007	Cpq	1915	81.9445	68.2322	11.9787	14.4602	16.1404	-2.40114	5.27744	5.21764e-15	3.57738e-12
ENSMUSG00000026193	Fn1	8266	2556.07	1451.82	381.822	403.858	375.146	-2.37268	10.014	2.68287e-12	1.09651e-09
ENSMUSG00000055137	5033411D12Rik	1297	2.34127	1.69973	0.408365	0.513379	0.301287	-2.3394	0.285722	0.000140549	0.00435931
ENSMUSG00000026247	Ecel1	3908	0.824391	1.13316	0.136122	0.0855631	0.301287	-2.32192	-0.6271	0.00171075	0.0282817
ENSMUSG00000026946	Nmi	2267	1.0882	1.78067	0.408365	0.171126	0.258246	-2.3185	-0.160378	0.000519529	0.0119574
ENSMUSG00000048337	Npy4r	3625	5.73776	4.37075	0.74867	0.684505	1.50644	-2.31445	1.49609	7.37509e-06	0.000414118
ENSMUSG00000037139	Myom3	6001	3.39649	1.61879	0.476426	0.513379	0.516492	-2.30955	0.573252	0.00011603	0.00373216
ENSMUSG00000073119	Speer4a	2923	1.71473	1.98302	0.680609	0.171126	0.258246	-2.30492	0.169268	0.000461242	0.0108852
ENSMUSG00000030681	Mvp	2886	92.6615	111.211	25.7951	21.733	17.3455	-2.23857	5.7539	2.16203e-13	1.12659e-10
ENSMUSG00000074183	Gsta1	949	0.857367	3.7637	0.544487	0.427816	0.473451	-2.23795	0.452907	0.001325	0.023786
ENSMUSG00000022262	Dnah5	15551	2.37425	0.687988	0.272244	0.171126	0.473451	-2.2375	-0.036471	0.00203853	0.0322672
ENSMUSG00000046387	Pcdhb17	3268	11.8053	6.718	0.952852	2.39577	2.58246	-2.21866	2.35232	6.66701e-06	0.000382604
ENSMUSG00000091898	Tnnc1	1083	43.1651	115.339	26.4076	13.0912	11.6211	-2.21784	5.39662	5.49631e-07	4.74175e-05
ENSMUSG00000026249	Serpine2	3821	76.8332	88.7099	14.7692	16.0859	22.5105	-2.21385	5.45969	1.0083e-12	4.52936e-10
ENSMUSG00000086503	Xist	16728	186.741	104.898	17.2194	46.803	30.6883	-2.20888	6.27597	4.95208e-08	6.71987e-06
ENSMUSG00000048583	Igf2	7999	1.38498	0.849867	0.0680609	0.342252	0.301287	-2.20566	-0.429689	0.00324035	0.0432944
ENSMUSG00000027386	Fbln7	3219	14.5093	10.6031	2.51825	1.88239	3.65849	-2.20113	2.77806	1.46768e-07	1.59329e-05
ENSMUSG00000025278	Flnb	9054	854.003	614.373	126.525	194.827	161.662	-2.18919	8.60919	5.61253e-11	1.78328e-08
ENSMUSG00000026185	Igfbp5	9460	980.992	555.125	111.211	165.393	229.839	-2.18545	8.67509	1.21062e-08	2.19039e-06
ENSMUSG00000032648	Pygm	3504	3.46244	3.52088	0.136122	0.598942	1.4634	-2.1848	1.02587	0.000923561	0.0183271
ENSMUSG00000071715	Ncf4	2031	151.061	194.336	54.2445	23.9577	35.8962	-2.18187	6.52545	9.56159e-10	2.39536e-07
ENSMUSG00000035458	Tnni3	1593	0.791415	1.7402	0.340304	0.342252	0.172164	-2.17914	-0.295727	0.00336648	0.044354
ENSMUSG00000006958	Chrd	4921	7.08976	4.77544	1.83764	0.770068	1.29123	-2.17351	1.74717	1.13219e-05	0.000576133
ENSMUSG00000054945	Gm9958	1283	0.857367	1.82114	0.272244	0.427816	0.215205	-2.1627	-0.221884	0.00263238	0.0377251
ENSMUSG00000024810	Il33	2922	12.9594	12.2624	2.85856	2.22464	3.31416	-2.15567	2.79447	2.61237e-08	4.10016e-06
ENSMUSG00000049526	Tmem202	1250	1.91259	1.98302	0.884791	0	0.387369	-2.1497	0.267015	0.00375713	0.0473806
ENSMUSG00000044043	Pcdhb14	3437	7.12274	4.45168	1.08897	1.6257	1.24819	-2.13984	1.72315	7.80398e-06	0.000430773
ENSMUSG00000024910	Ctsw	1222	4.74849	10.1175	2.38213	0.770068	1.85076	-2.1326	2.05972	4.95153e-05	0.00193125
ENSMUSG00000086859	2810008D09Rik	954	17.543	32.0521	9.80077	4.10703	3.09895	-2.13164	3.7565	8.32775e-06	0.000453915
ENSMUSG00000062825	Actg1	3303	3.9241	4.1684	0.952852	0.684505	1.07603	-2.12862	1.23274	1.59764e-05	0.000765166
ENSMUSG00000000154	Slc22a18	1807	2.4402	3.27806	0.680609	0.342252	0.860821	-2.12299	0.766898	0.000140882	0.00435931
ENSMUSG00000084910	C630043F03Rik	2578	2.73698	3.84464	0.816731	0.770068	0.688657	-2.11507	0.957936	5.57112e-05	0.00211135
ENSMUSG00000021567	Nkd2	6561	65.1599	50.2636	12.0468	11.2943	16.5278	-2.11335	4.96748	7.94261e-11	2.46353e-08
ENSMUSG00000036278	Macrod1	1263	50.2219	61.0286	18.3084	7.61512	12.7832	-2.10447	4.91693	1.55959e-08	2.67326e-06
ENSMUSG00000030730	Atp2a1	3726	9.10128	5.78719	1.5654	1.79683	1.89381	-2.08129	2.08123	2.2057e-06	0.00015203
ENSMUSG00000029851	Fam115c	4768	20.6098	12.4647	3.26692	4.10703	4.34714	-2.0782	3.19762	9.95525e-08	1.14767e-05
ENSMUSG00000024066	Xdh	4551	55.0034	32.8211	8.91598	10.0109	12.3097	-2.07282	4.58725	1.98418e-09	4.53472e-07
ENSMUSG00000023236	Scg5	1562	3.09971	5.26108	1.2251	0.598942	1.11907	-2.05879	1.28878	0.000104832	0.0034486
ENSMUSG00000032417	Rwdd2a	1347	1.64878	3.60182	0.74867	0.513379	0.602574	-2.05837	0.664476	0.000474272	0.0110328
ENSMUSG00000031328	Flna	9633	2786.05	2042.03	560.413	626.322	560.308	-2.05152	10.3611	1.04022e-10	3.07975e-08
ENSMUSG00000030592	Ryr1	15473	4.55064	1.86161	0.544487	0.855631	0.903862	-2.04943	0.949668	0.000505037	0.0116651
ENSMUSG00000028465	Tln1	9742	706.503	476.452	137.483	163.853	131.447	-2.03587	8.33701	3.59834e-10	1.03172e-07
ENSMUSG00000031503	Col4a2	6571	512.837	379.648	136.87	107.81	82.1653	-2.03455	7.9312	1.37684e-09	3.2611e-07
ENSMUSG00000081562	Gm11575	227	0.857367	2.71148	0.612548	0.171126	0.473451	-2.03188	0.16219	0.00404998	0.049679
ENSMUSG00000024011	Pi16	4287	3.75922	1.90208	0.884791	0.171126	0.946903	-2.0236	0.788662	0.00134466	0.0240617
ENSMUSG00000074415	2610203C20Rik	7097	26.1497	28.0456	6.05742	6.41723	7.48914	-2.02072	3.9109	1.34246e-09	3.23855e-07
ENSMUSG00000040488	Ltbp4	6770	93.9806	72.7243	21.9156	22.8453	17.1734	-2.01586	5.52157	3.1302e-11	1.07308e-08
ENSMUSG00000025232	Hexa	1851	355.807	402.999	96.6464	83.2529	101.706	-2.01456	7.7025	4.79264e-11	1.56084e-08
ENSMUSG00000067780	Pi15	6916	12.7616	9.22713	2.10989	3.42252	2.66854	-2.01387	2.64065	9.70396e-07	7.43609e-05
ENSMUSG00000025582	Nptx1	5212	37.3614	23.4725	6.12548	9.06969	8.04867	-1.97418	4.0897	3.59036e-08	5.23998e-06
ENSMUSG00000026418	Tnni1	1695	47.5509	69.4463	21.0989	9.32638	14.1605	-1.97409	5.02346	9.1063e-08	1.09841e-05
ENSMUSG00000021913	Ogdhl	3425	28.3591	20.9634	5.51293	5.39048	7.91955	-1.96557	3.79157	4.14414e-08	5.74317e-06
ENSMUSG00000057933	Gsta2	1168	1.02224	2.59007	0.74867	0.171126	0.43041	-1.96132	0.195409	0.00376188	0.0473946
ENSMUSG00000040249	Lrp1	18050	1428.17	928.298	268.024	370.83	279.638	-1.94439	9.3558	6.29352e-09	1.22367e-06
ENSMUSG00000007097	Atp1a2	6946	1.28605	1.37598	0.408365	0.0855631	0.473451	-1.9382	-0.175198	0.00349544	0.0452186
ENSMUSG00000090086	AI480526	4686	3.69327	2.34725	1.08897	0.256689	0.946903	-1.93647	0.89144	0.000957145	0.0187782
ENSMUSG00000003617	Cp	9266	28.7877	23.4321	5.58099	8.04293	6.92961	-1.93202	3.88339	2.08343e-08	3.30986e-06
ENSMUSG00000023830	Igf2r	9388	64.5004	35.3707	11.2981	16.8559	11.492	-1.92157	4.81296	8.90711e-08	1.08442e-05
ENSMUSG00000067288	Rps28	1361	2.67103	8.17491	1.97377	1.11232	1.24819	-1.9008	1.67997	0.00082499	0.0170319
ENSMUSG00000020850	Prpf8	7790	526.456	448.325	104.133	155.126	134.977	-1.8911	8.09809	3.54211e-09	7.09893e-07
ENSMUSG00000046259	Sprr2h	750	22.5883	48.1996	10.9578	9.32638	8.47908	-1.88435	4.32897	5.0554e-07	4.41991e-05
ENSMUSG00000030157	Clec2d	1208	21.9288	55.8079	15.8582	8.55631	7.36002	-1.87628	4.46502	2.21188e-05	0.00100049
ENSMUSG00000029455	Aldh2	4691	925.857	763.585	236.307	231.705	223.125	-1.87448	8.8958	1.11905e-09	2.75054e-07
ENSMUSG00000042451	Mybph	1817	5.17718	1.53785	0.952852	0.427816	1.29123	-1.87407	1.05535	0.00336732	0.044354
ENSMUSG00000048612	Myof	7055	666.042	396.281	106.447	187.041	143.628	-1.86632	8.22928	1.80559e-07	1.85208e-05
ENSMUSG00000090210	Itga10	5157	9.39806	3.56135	2.7905	1.71126	0.903862	-1.861	1.94795	0.00122932	0.02263
ENSMUSG00000037852	Cpe	2078	650.181	795.354	176.482	213.566	207.286	-1.85992	8.67516	2.4312e-09	5.192e-07
ENSMUSG00000032232	Cgnl1	8357	14.0806	9.51042	2.10989	4.62041	3.09895	-1.85707	2.78103	1.8617e-05	0.000866155
ENSMUSG00000018707	Dync1h1	15582	560.751	456.743	103.112	179.34	142.294	-1.84551	8.17318	3.72785e-08	5.31755e-06
ENSMUSG00000048347	Pcdhb18	5038	2.27532	2.10443	0.408365	0.598942	0.774739	-1.84524	0.484512	0.000874713	0.0176077
ENSMUSG00000021614	Vcan	15319	298.166	188.509	44.5118	92.5793	66.4554	-1.84315	7.11111	5.01129e-07	4.41095e-05
ENSMUSG00000003849	Nqo1	1547	272.61	343.427	81.1966	75.3811	102.395	-1.83442	7.45294	5.8675e-09	1.15812e-06
ENSMUSG00000046516	Cox17	3023	18.8621	52.7322	18.3764	6.75949	5.12188	-1.82838	4.36085	0.000527459	0.0120441
ENSMUSG00000037580	Gch1	2769	16.6857	18.3328	5.78517	4.10703	5.07884	-1.8055	3.34972	4.2616e-07	3.85527e-05
ENSMUSG00000032348	Gsta4	950	315.379	568.844	158.854	87.1032	133.728	-1.80415	7.9829	9.32609e-07	7.2316e-05
ENSMUSG00000032332	Col12a1	15972	215.1	108.176	40.7004	52.0224	46.5704	-1.79994	6.53487	1.0756e-07	1.20792e-05
ENSMUSG00000037820	Tgm2	4594	17.0484	12.0195	4.42396	3.42252	4.69147	-1.78986	3.09174	2.56086e-06	0.000173752
ENSMUSG00000091962	Vmn2r78	2605	2.47317	3.359	0.340304	1.19788	0.989944	-1.78622	0.873731	0.00216331	0.033536
ENSMUSG00000047910	Pcdhb16	5267	10.7171	5.78719	1.29316	3.42252	2.49638	-1.78603	2.30176	0.000253288	0.00688847
ENSMUSG00000056367	Actr3b	1831	9.79377	15.0143	2.7905	3.9359	4.0889	-1.7774	2.8699	9.97824e-06	0.000519389
ENSMUSG00000035296	Sgcg	2200	13.3551	11.0887	4.01559	2.56689	4.04586	-1.77424	2.85117	5.73949e-06	0.000338319
ENSMUSG00000055862	Izumo4	928	3.69327	3.64229	1.76958	1.02676	0.473451	-1.77416	1.18831	0.00218917	0.0337495
ENSMUSG00000005397	Nid1	6026	195.546	122.705	31.308	64.429	44.6335	-1.76691	6.52233	6.99431e-07	5.7305e-05
ENSMUSG00000064179	Tnnt1	1978	20.28	24.6866	10.5494	4.10703	5.20796	-1.76184	3.7179	2.49668e-05	0.00108777
ENSMUSG00000067212	H2-T23	3307	29.0515	47.5521	12.5913	10.6098	10.6742	-1.76131	4.47795	1.92184e-07	1.95592e-05
ENSMUSG00000013629	Cad	8254	210.055	179.889	50.0928	73.7554	49.3681	-1.75675	6.81792	3.54861e-08	5.23998e-06
ENSMUSG00000023017	Asic1	3751	63.2803	51.5586	16.811	14.8024	19.4976	-1.74979	5.06169	1.15821e-08	2.12507e-06
ENSMUSG00000002985	Apoe	2810	1.74771	2.46866	0.952852	0.513379	0.43041	-1.74377	0.455247	0.00323965	0.0432944
ENSMUSG00000025855	Prkar1b	5311	2.80293	3.64229	0.74867	0.513379	1.50644	-1.74248	1.01841	0.00158265	0.0269859
ENSMUSG00000004207	Psap	2881	2099.46	1886.95	448.385	654.13	687.408	-1.74012	10.1743	9.55373e-08	1.13142e-05
ENSMUSG00000031996	Aplp2	3676	229.346	189.601	43.3548	77.4346	67.3592	-1.74006	6.92621	1.73797e-07	1.8014e-05
ENSMUSG00000034160	Ogt	7803	120.163	104.696	22.4601	36.9633	41.5346	-1.73915	6.03053	8.13973e-08	1.01505e-05
ENSMUSG00000024740	Ddb1	4128	1783.52	1460.64	418.166	546.149	495.273	-1.73727	9.87797	3.56905e-08	5.23998e-06
ENSMUSG00000033788	Dysf	8358	34.6244	19.3446	7.07833	8.21406	8.99558	-1.73497	3.98704	1.73669e-06	0.000125688
ENSMUSG00000038521	C1s	4509	6.82596	4.1684	1.5654	1.79683	1.63556	-1.72441	1.75682	0.000168557	0.00499045
ENSMUSG00000064346	mt-Tw	66	6.06752	19.0208	3.06274	3.76478	4.51931	-1.72201	2.90009	0.000363358	0.00915625
ENSMUSG00000040462	Os9	4034	186.576	178.594	57.7837	57.9262	51.0467	-1.71615	6.73579	6.91401e-09	1.30534e-06
ENSMUSG00000044086	Lmod3	2239	3.29756	2.99477	1.02091	0.684505	1.11907	-1.71	0.998237	0.00067416	0.0144689
ENSMUSG00000047033	Pcdhb15	2794	2.34127	3.359	0.952852	0.941194	0.731698	-1.7099	0.863052	0.00118894	0.0221896
ENSMUSG00000034566	Atp5h	1257	87.1546	249.537	81.1286	34.3964	40.5877	-1.69353	6.6256	0.000180681	0.00520736
ENSMUSG00000033161	Atp1a1	4732	482.17	460.83	122.714	174.72	142.595	-1.68481	8.11269	8.15899e-08	1.01505e-05
ENSMUSG00000029304	Spp1	1715	7913.07	10346.6	2577.13	2895.03	3051.35	-1.68409	12.3872	9.7342e-08	1.14241e-05
ENSMUSG00000020695	Mrc2	6899	272.709	227.926	80.9924	80.3438	74.8053	-1.66921	7.20507	3.17966e-08	4.81644e-06
ENSMUSG00000020473	Aebp1	4038	1244.47	939.508	329.415	359.707	342.004	-1.66772	9.32917	8.6447e-08	1.0624e-05
ENSMUSG00000022443	Myh9	12056	2684.58	1695.81	573.413	812.849	689.087	-1.6627	10.3347	7.82987e-07	6.29628e-05
ENSMUSG00000024940	Ltbp3	5162	570.61	453.91	154.702	165.736	166.311	-1.65863	8.24057	7.00739e-08	9.03814e-06
ENSMUSG00000020216	Jsrp1	1867	2.50615	2.46866	1.08897	0.684505	0.602574	-1.65702	0.700335	0.00248406	0.0365648
ENSMUSG00000024236	Svil	10902	49.4964	29.7049	8.50761	13.9468	15.2796	-1.6529	4.56013	6.01768e-06	0.000353119
ENSMUSG00000037266	D4Wsu53e	3263	140.311	170.661	60.4381	45.7763	42.6537	-1.64792	6.526	5.90574e-08	7.85041e-06
ENSMUSG00000042988	Notum	3076	3.62732	5.5039	1.9057	1.6257	0.903862	-1.64395	1.51898	0.00136182	0.0242688
ENSMUSG00000032786	Alas1	4660	55.3001	64.3876	22.5962	18.7383	16.5708	-1.63341	5.158	8.18146e-08	1.01505e-05
ENSMUSG00000061723	Tnnt3	1426	15.0039	17.2806	8.30343	2.99471	4.34714	-1.62648	3.28874	0.000166464	0.00493971
ENSMUSG00000040356	Skiv2l	5342	102.851	97.9371	34.3027	35.4231	28.1058	-1.62357	5.90472	2.07177e-08	3.30986e-06
ENSMUSG00000028763	Hspg2	14331	595.705	328.17	121.965	185.244	143.154	-1.62181	8.10351	3.97283e-06	0.000252317
ENSMUSG00000029371	Cxcl5	1651	29.1834	30.7976	10.1411	10.6954	8.47908	-1.62089	4.17316	6.40354e-07	5.27968e-05
ENSMUSG00000037035	Inhbb	4253	333.252	274.628	94.0601	97.3708	105.537	-1.61825	7.50118	1.04479e-07	1.1932e-05
ENSMUSG00000042644	Itpr3	8932	132.958	108.419	30.0829	47.6586	40.5016	-1.61505	6.17222	1.74236e-07	1.8014e-05
ENSMUSG00000022565	Plec	25477	908.842	598.914	223.648	302.123	218.304	-1.60405	8.81556	1.41524e-06	0.000104752
ENSMUSG00000024507	Hsd17b4	3278	196.601	181.548	52.2708	72.7286	61.7639	-1.60307	6.82236	1.61504e-07	1.7105e-05
ENSMUSG00000037815	Ctnna1	3680	1090.34	957.355	277.212	414.468	319.795	-1.60262	9.25744	6.01809e-07	5.05504e-05
ENSMUSG00000031387	Renbp	1919	191.588	242.657	84.4635	58.354	71.8785	-1.60067	7.02215	3.71607e-07	3.48268e-05
ENSMUSG00000031502	Col4a1	6766	653.083	440.029	203.094	195.854	147.416	-1.58572	8.35792	1.37689e-06	0.000102496
ENSMUSG00000020315	Sptbn1	18773	407.942	243.143	70.1708	136.559	118.879	-1.58479	7.61128	1.59596e-05	0.000765166
ENSMUSG00000024644	Cndp2	2107	104.928	133.227	38.3183	39.1023	41.7068	-1.58374	6.16279	4.67675e-08	6.41306e-06
ENSMUSG00000024892	Pcx	4250	30.1397	15.3785	8.23537	8.29962	6.37007	-1.57995	3.79408	3.53197e-05	0.00143784
ENSMUSG00000003660	Snrnp200	7453	226.806	171.349	56.5586	80.1726	63.4425	-1.5776	6.90513	5.91375e-07	5.00249e-05
ENSMUSG00000035049	Rrp12	4285	71.2274	70.539	18.6487	31.4872	21.3053	-1.57617	5.42018	6.33858e-07	5.2594e-05
ENSMUSG00000048368	Omg	1553	4.41874	6.96082	1.76958	1.88239	2.06597	-1.56829	1.84279	0.000427785	0.0102818
ENSMUSG00000026956	Uap1l1	3999	248.208	307.247	108.285	77.6057	95.3359	-1.5665	7.38825	5.90066e-07	5.00249e-05
ENSMUSG00000025348	Itga7	3988	261.761	279.809	106.856	89.0712	79.1955	-1.56223	7.35335	3.80453e-07	3.54011e-05
ENSMUSG00000031227	Magee1	3513	20.1481	16.0261	4.62814	6.33167	7.36002	-1.56161	3.47129	1.72276e-05	0.000815163
ENSMUSG00000022485	Hoxc5	3086	2.40722	4.37075	1.2251	1.02676	1.16211	-1.56126	1.13421	0.00256541	0.0371329
ENSMUSG00000026208	Des	3651	469.046	619.715	189.754	153.415	210.557	-1.56007	8.36059	1.02647e-06	7.81978e-05
ENSMUSG00000026879	Gsn	2958	690.708	725.422	254.003	232.047	237.586	-1.55354	8.74195	2.94781e-07	2.86575e-05
ENSMUSG00000041695	Kcnj2	5442	108.49	75.5977	22.5282	39.359	32.3238	-1.55226	5.80343	1.804e-06	0.000129838
ENSMUSG00000070802	Pnmal2	4146	6.33132	6.59659	1.5654	2.65246	2.4103	-1.5474	2.02908	0.000337154	0.00868006
ENSMUSG00000040152	Thbs1	6051	2166.27	1245.14	347.859	716.933	686.634	-1.54679	10.0123	6.33708e-05	0.00230657
ENSMUSG00000020900	Myh10	10412	107.171	55.039	19.4654	36.7921	27.288	-1.54358	5.62467	2.25471e-05	0.00101634
ENSMUSG00000002900	Lamb1	9935	182.355	171.835	55.2654	75.8089	51.434	-1.54256	6.74842	7.47171e-07	6.04731e-05
ENSMUSG00000044734	Serpinb1a	3064	65.4566	80.0494	27.0202	17.2837	30.9895	-1.53168	5.47115	2.08751e-06	0.000146958
ENSMUSG00000016382	Pls3	5453	575.755	503.526	113.798	221.009	225.277	-1.53123	8.35784	1.62706e-05	0.000773565
ENSMUSG00000040811	Eml2	3517	25.655	27.2767	9.52852	10.0964	7.91955	-1.53071	4.02419	3.26715e-06	0.000213876
ENSMUSG00000024659	Anxa1	2493	1968.25	2457.01	776.915	717.19	813.002	-1.5246	10.3952	9.26673e-07	7.2286e-05
ENSMUSG00000039414	Heatr5b	6401	56.0916	47.714	11.23	27.3802	15.7961	-1.5206	4.99154	4.81302e-05	0.00189423
ENSMUSG00000024885	Aldh3b1	1865	33.0746	37.2323	14.0205	10.0964	12.6971	-1.51537	4.43372	2.34714e-06	0.000160084
ENSMUSG00000027962	Vcam1	3389	26.9411	30.3524	7.62282	11.2088	11.2337	-1.51375	4.14193	7.13124e-06	0.000402159
ENSMUSG00000017817	Jph2	4249	27.007	23.6749	10.1411	7.61512	8.86645	-1.51152	3.96792	5.69021e-06	0.000336938
ENSMUSG00000024120	Lrpprc	8123	143.939	121.895	34.3707	62.4611	43.2132	-1.51081	6.34613	2.95976e-06	0.00019572
ENSMUSG00000072812	Ahnak2	16977	68.7212	40.9555	20.8266	17.5404	19.4115	-1.50905	5.07406	3.25035e-06	0.00021385
ENSMUSG00000026564	Dusp27	4014	40.5271	31.9307	13.9525	11.1232	13.0845	-1.50818	4.4799	2.32649e-06	0.000159511
ENSMUSG00000029641	Rasl11a	1122	45.6713	71.5912	28.4494	15.4014	17.9481	-1.50815	5.1696	1.72707e-05	0.000815163
ENSMUSG00000073616	Myeov2	1495	177.343	511.863	223.648	65.2846	75.5801	-1.50387	7.72051	0.00409369	0.0498617
ENSMUSG00000061132	Blnk	5974	9.99162	15.8642	5.30875	4.10703	4.26106	-1.50144	3.01388	0.000115765	0.00373216
ENSMUSG00000035521	Gnptg	2643	51.0793	62.6878	21.3711	16.8559	22.08	-1.49796	5.12942	8.5846e-07	6.77767e-05
ENSMUSG00000041936	Agrn	10311	33.9979	20.3159	8.71179	11.1232	9.08166	-1.49717	4.07291	2.28425e-05	0.0010261
ENSMUSG00000026580	Selp	4396	91.3425	91.5024	31.0358	38.9312	27.3311	-1.49704	5.81257	3.89842e-07	3.58003e-05
ENSMUSG00000026043	Col3a1	7108	1524.17	1078.56	495.823	504.651	384.529	-1.4952	9.63976	3.83576e-06	0.000246046
ENSMUSG00000015647	Lama5	11528	112.348	80.8183	33.6221	35.6798	33.529	-1.49489	5.89208	3.90239e-07	3.58003e-05
ENSMUSG00000030451	Herc2	15346	88.1109	41.1174	13.8164	34.3964	21.004	-1.48796	5.31717	0.000313393	0.00819794
ENSMUSG00000033308	Dpyd	8201	14.4763	12.9504	3.33498	5.21935	6.11183	-1.48168	3.10498	0.000140694	0.00435931
ENSMUSG00000039062	Anpep	4429	211.44	151.074	57.1711	68.8783	69.7695	-1.47338	6.80551	2.04316e-06	0.000144653
ENSMUSG00000047921	Trappc9	6337	113.964	102.834	34.5749	39.1023	43.6006	-1.47057	6.06618	3.07779e-07	2.96995e-05
ENSMUSG00000028369	Svep1	14892	86.8908	51.4777	15.3818	33.284	26.3411	-1.46946	5.42153	6.06814e-05	0.00224573
ENSMUSG00000057738	Sptan1	9829	594.683	373.051	150.278	206.207	168.807	-1.46663	8.22299	1.00074e-05	0.000519389
ENSMUSG00000019787	Trdn	4476	5.17718	5.70625	1.63346	1.79683	2.4103	-1.4653	1.81484	0.000798592	0.0165921
ENSMUSG00000004356	Utp20	8769	117.954	76.0429	26.4076	49.4555	29.6983	-1.46502	5.90894	2.34429e-05	0.00104239
ENSMUSG00000022244	Amacr	2570	132.232	182.357	56.4905	52.9636	61.5487	-1.46371	6.6044	1.08822e-06	8.24201e-05
ENSMUSG00000021823	Vcl	5208	626.01	496.768	153.205	247.277	211.375	-1.46086	8.43925	9.19786e-06	0.000491068
ENSMUSG00000018500	Adora2b	1843	33.7341	42.6552	14.6331	12.6633	14.5909	-1.44959	4.57508	3.98996e-06	0.000252317
ENSMUSG00000026042	Col5a2	8103	706.14	542.701	259.856	240.946	185.593	-1.44863	8.59703	6.35473e-06	0.000367925
ENSMUSG00000007029	Vars	5705	410.349	389.968	158.173	160.345	121.806	-1.44727	7.95596	2.89583e-06	0.000193456
ENSMUSG00000021048	Mthfd1	3296	131.012	117.767	39.135	62.2044	36.0684	-1.44326	6.27434	6.99595e-06	0.000396244
ENSMUSG00000042699	Dhx9	4588	260.31	132.741	37.5015	124.152	55.8242	-1.43978	6.93394	0.00166672	0.0278006
ENSMUSG00000064373	Sepp1	2837	50.5846	60.3001	20.5544	16.3426	24.3182	-1.43833	5.11312	3.57919e-06	0.000231971
ENSMUSG00000090877	Hspa1b	5006	28.0952	28.4908	11.5703	11.8077	8.09171	-1.43624	4.15204	1.84895e-05	0.000863306
ENSMUSG00000023885	Thbs2	5900	83.5932	66.8562	24.1616	33.1985	26.5994	-1.42784	5.5564	2.12365e-06	0.00014794
ENSMUSG00000083207	Gm14780	2736	3.95708	7.32505	2.99468	1.71126	1.59252	-1.42616	1.87553	0.00354656	0.0455632
ENSMUSG00000001281	Itgb7	2727	74.1622	58.4385	22.5962	26.6101	24.8347	-1.42606	5.3754	1.3458e-06	0.000100757
ENSMUSG00000075307	Klhl41	2523	4.18791	4.41122	1.63346	0.855631	2.19509	-1.4259	1.50406	0.00411597	0.0498779
ENSMUSG00000024493	Lars	3824	300.144	320.319	112.505	137.329	97.7031	-1.4216	7.5982	4.93855e-06	0.00030204
ENSMUSG00000030536	Iqgap1	7321	403.061	266.211	99.0966	148.538	128.09	-1.41805	7.70862	1.84267e-05	0.000863306
ENSMUSG00000019087	Atp6ap1	3134	488.138	547.517	166.137	192.26	224.545	-1.41387	8.33943	5.65134e-06	0.000336938
ENSMUSG00000031274	Col4a5	6897	24.0722	15.8237	6.12548	10.4387	6.02574	-1.41363	3.66248	0.000264965	0.00713161
ENSMUSG00000031841	Cdh13	11267	145.587	112.102	37.9099	47.8298	59.3536	-1.41258	6.33538	5.54002e-06	0.000334119
ENSMUSG00000022558	Mroh1	14972	93.8157	70.0533	25.1825	30.546	36.8001	-1.40815	5.68569	4.36467e-06	0.00027205
ENSMUSG00000049225	Pdp1	6267	23.05	28.167	6.73803	10.182	12.0084	-1.40484	4.01883	7.44001e-05	0.00261242
ENSMUSG00000001924	Uba1	4895	976.013	857.84	260.129	391.708	388.876	-1.40224	9.16766	1.57151e-05	0.000761041
ENSMUSG00000046727	Cystm1	2834	10.1565	28.248	9.73271	6.16054	5.89662	-1.40189	3.6085	0.00170508	0.0282415
ENSMUSG00000031266	Gla	3257	52.827	59.6526	16.6069	22.8453	24.3612	-1.40139	5.14727	5.67812e-06	0.000336938
ENSMUSG00000033060	Lmo7	9509	68.5234	49.6565	18.9209	27.3802	21.2192	-1.39441	5.2217	9.91493e-06	0.000518722
ENSMUSG00000024395	Lims2	1678	10.5852	8.57961	4.49202	2.90915	3.52936	-1.39104	2.63103	0.000446165	0.0106062
ENSMUSG00000039953	Clstn1	4776	267.663	234.928	84.8719	111.061	91.9356	-1.38924	7.30622	6.174e-06	0.000359057
ENSMUSG00000006299	Aamp	1809	296.022	494.461	190.979	125.521	136.741	-1.38731	7.95953	5.52594e-05	0.00210764
ENSMUSG00000022892	App	3112	342.056	219.913	76.3643	130.826	115.264	-1.38649	7.46816	5.94343e-05	0.00220584
ENSMUSG00000039509	Nup133	5782	78.9107	78.1878	22.4601	39.1023	28.7084	-1.38583	5.63352	1.08831e-05	0.000555975
ENSMUSG00000026615	Eprs	4818	342.089	250.306	96.5784	145.029	99.2526	-1.38286	7.54553	2.69947e-05	0.00115375
ENSMUSG00000026253	Chrng	1909	12.135	16.0665	6.66997	3.33696	6.15487	-1.37779	3.17864	0.000578322	0.0129447
ENSMUSG00000031673	Cdh11	4203	18.8291	16.795	6.66997	8.813	5.20796	-1.37767	3.51378	0.000163238	0.00485504
ENSMUSG00000063011	Msln	2098	58.8615	67.0181	27.0202	21.733	23.9308	-1.37642	5.31798	2.89079e-06	0.000193456
ENSMUSG00000054808	Actn4	5734	685.168	574.551	230.386	281.16	216.582	-1.37598	8.63569	1.07784e-05	0.000552798
ENSMUSG00000038759	Nup205	6393	135.86	111.778	36.0042	60.4931	46.8717	-1.37429	6.29232	1.22649e-05	0.000612163
ENSMUSG00000032816	Igdcc4	6407	13.8827	9.06525	3.53917	3.85034	5.81054	-1.37193	2.89129	0.000732284	0.015453
ENSMUSG00000032549	Rab6b	4726	11.2117	11.9791	3.19886	3.76478	6.37007	-1.36824	2.90543	0.000780632	0.0162969
ENSMUSG00000061816	Myl1	2020	20.5768	26.184	12.5232	3.85034	10.6742	-1.36735	3.90238	0.00170052	0.02822
ENSMUSG00000048967	Yjefn3	1032	8.8045	9.95559	5.78517	2.65246	2.49638	-1.36585	2.60891	0.00253245	0.0369186
ENSMUSG00000030826	Bcat2	3926	110.172	97.7752	44.5799	35.6798	40.7599	-1.36533	6.04387	2.09827e-06	0.000146958
ENSMUSG00000028164	Manba	6433	11.8383	10.5222	3.67529	4.8771	4.47627	-1.36487	2.85741	0.000285832	0.00756917
ENSMUSG00000068706	Gm10250	570	91.4085	193.77	90.8613	35.3376	40.4586	-1.35976	6.50038	0.00155729	0.0266932
ENSMUSG00000001870	Ltbp1	10512	174.144	128.451	56.4225	75.0388	45.6235	-1.35929	6.5865	2.33579e-05	0.00104239
ENSMUSG00000047126	Cltc	8757	581.064	437.601	139.525	226.486	230.571	-1.35679	8.33643	6.09359e-05	0.00224876
ENSMUSG00000052911	Lamb2	5591	228.686	200.245	94.0601	87.2744	70.7595	-1.35219	7.09146	1.01322e-05	0.000523781
ENSMUSG00000000811	Txnrd3	2820	16.4219	14.1645	6.32966	5.5616	6.11183	-1.34736	3.30644	0.000112837	0.00365652
ENSMUSG00000033207	Mamdc2	3324	13.2892	8.25585	2.7905	4.44928	5.42317	-1.34516	2.81246	0.00153906	0.0264932
ENSMUSG00000045983	Eif4g1	6905	597.782	490.252	184.241	280.219	179.309	-1.34239	8.43682	4.89073e-05	0.00191902
ENSMUSG00000074934	Grem1	4146	694.302	491.385	175.665	303.663	222.823	-1.34102	8.56125	8.91937e-05	0.00301017
ENSMUSG00000034022	Cpsf1	4478	142.224	131.568	51.1137	61.2632	49.8846	-1.34041	6.44926	3.85109e-06	0.000246046
ENSMUSG00000040688	Tbl3	5973	122.801	155	46.1453	63.5734	55.0925	-1.33845	6.47072	8.54593e-06	0.000461941
ENSMUSG00000009214	Tmem8c	2204	13.2562	11.3316	6.46578	2.56689	5.55229	-1.32781	3.0038	0.0018675	0.0301836
ENSMUSG00000020361	Haps	5509	514.288	554.72	161.645	276.112	201.346	-1.32731	8.41695	5.81743e-05	0.00217769
ENSMUSG00000042737	Dpm3	914	43.8246	129.787	54.3126	23.1876	26.255	-1.32727	5.79789	0.00334275	0.0441643
ENSMUSG00000091730	Gm17230	3941	7.41952	5.62531	2.24601	3.33696	2.28117	-1.32655	2.1169	0.00196729	0.0314839
ENSMUSG00000074457	S100a16	1713	156.14	278.149	119.651	58.1829	81.9071	-1.32611	7.11874	0.000403503	0.00991779
ENSMUSG00000021665	Hexb	1890	109.116	132.822	44.4438	44.3217	56.1255	-1.3234	6.277	7.43785e-06	0.000415849
ENSMUSG00000026958	Dpp7	2454	60.873	73.129	33.0776	22.4175	24.7916	-1.32336	5.42731	1.45142e-05	0.000710814
ENSMUSG00000039376	Synpo2l	8093	35.3829	17.2806	10.0049	9.32638	12.1806	-1.32306	4.08965	0.000402644	0.00991539
ENSMUSG00000048970	C1galt1c1	1447	35.3499	48.2401	13.408	16.6848	20.0141	-1.32042	4.7504	5.19599e-05	0.00201453
ENSMUSG00000022962	Gart	4325	162.933	207.246	66.4955	90.1835	66.2401	-1.31725	6.89217	2.56329e-05	0.00111306
ENSMUSG00000018340	Anxa6	2904	1223.43	1034.25	389.308	455.88	518.214	-1.31252	9.50064	2.79077e-05	0.00117968
ENSMUSG00000007833	Aldh16a1	6665	46.001	56.9816	20.078	21.3908	20.7458	-1.3118	5.05351	1.16888e-05	0.000587913
ENSMUSG00000033684	Qsox1	7337	244.679	194.903	78.6103	97.7131	90.6444	-1.30454	7.14452	2.06986e-05	0.000942798
ENSMUSG00000005803	Sqrdl	3886	85.6707	112.182	40.224	33.0274	46.7856	-1.30406	5.99457	1.59449e-05	0.000765166
ENSMUSG00000002455	Prpf6	3837	115.019	121.329	49.4122	54.7604	39.6838	-1.30243	6.25179	9.48888e-06	0.000500452
ENSMUSG00000017774	Myo1c	6346	657.534	775.241	209.015	333.183	329.479	-1.30186	8.84882	8.1573e-05	0.0028187
ENSMUSG00000067818	Myl9	1210	101.631	167.019	70.3749	36.8777	56.0825	-1.30184	6.43586	0.000176518	0.00509895
ENSMUSG00000033793	Atp6v1h	1962	176.024	204.737	67.2441	76.6645	87.8898	-1.30047	6.93887	1.90841e-05	0.000884728
ENSMUSG00000085148	Mir22hg	2032	24.5669	24.3224	13.3399	7.52955	8.90949	-1.29876	3.99157	0.000245296	0.00671589
ENSMUSG00000001767	Crnkl1	3830	73.1729	80.616	26.6799	37.9045	29.4401	-1.29605	5.63594	1.40855e-05	0.000692424
ENSMUSG00000026576	Atp1b1	2416	24.4679	20.3159	7.35057	9.75419	10.2438	-1.29479	3.86809	0.000143662	0.00441387
ENSMUSG00000007891	Ctsd	2509	1316.72	1341.25	522.503	486.512	616.305	-1.29447	9.74288	2.79585e-05	0.00117968
ENSMUSG00000033880	Lgals3bp	3495	36.57	33.59	12.1829	13.0912	17.5177	-1.29422	4.50932	5.83775e-05	0.00217904
ENSMUSG00000055172	C1ra	2740	6.26537	5.70625	2.51825	1.79683	2.92679	-1.29259	2.00583	0.00240663	0.0357891
ENSMUSG00000057969	Sema3b	4908	50.3868	54.7153	23.2088	20.0218	21.2192	-1.28983	5.09097	1.28311e-05	0.000635552
ENSMUSG00000063511	Snrnp70	1666	209.329	218.092	75.4115	99.7666	88.1911	-1.28369	7.11194	2.44564e-05	0.00107403
ENSMUSG00000061086	Myl4	4314	6.76001	8.25585	4.01559	2.56689	2.66854	-1.28252	2.32532	0.00197061	0.0314983
ENSMUSG00000020917	Acly	6231	253.879	221.896	76.024	121.243	96.7132	-1.27986	7.2679	6.50449e-05	0.0023472
ENSMUSG00000025982	Sf3b1	6167	272.445	225.296	79.359	143.489	84.8769	-1.27945	7.33317	0.00019244	0.00550971
ENSMUSG00000033446	Lpar6	2467	10.0905	15.9047	5.71711	5.13379	5.20796	-1.27776	3.09946	0.000747152	0.0156733
ENSMUSG00000038650	Rnh1	1900	372.757	423.922	164.435	147.682	181.59	-1.27503	8.01265	2.9877e-05	0.00124348
ENSMUSG00000003437	Paf1	3665	89.6937	102.51	39.5434	41.0703	38.6078	-1.27407	5.96471	7.59532e-06	0.00042104
ENSMUSG00000018042	Cyb5r3	4287	1265.87	1030.36	495.619	451.688	477.583	-1.27336	9.53994	3.46098e-05	0.0014178
ENSMUSG00000032458	Copb2	3021	209.428	178.553	64.5898	103.959	72.7393	-1.27089	6.97747	7.9935e-05	0.00277683
ENSMUSG00000053329	D10Jhu81e	1356	68.6883	116.229	45.4647	32.1717	37.5318	-1.26727	5.91134	8.19835e-05	0.00281927
ENSMUSG00000028452	Vcp	4760	125.736	144.639	49.4122	61.2632	58.0624	-1.26512	6.45929	1.4056e-05	0.000692424
ENSMUSG00000020048	Hsp90b1	4304	1009.68	1051.73	386.722	542.47	358.704	-1.26372	9.38806	8.71967e-05	0.0029581
ENSMUSG00000003226	Ranbp2	9448	153.271	89.8026	24.2977	76.7501	51.2188	-1.26055	6.30804	0.00263953	0.0377316
ENSMUSG00000021186	Fbln5	5818	23.9403	16.9164	4.96844	8.89856	11.7072	-1.25576	3.75184	0.00173543	0.0285221
ENSMUSG00000025809	Itgb1	4266	894.86	783.861	265.914	436.971	351.86	-1.25551	9.09503	0.00012764	0.00405554
ENSMUSG00000059447	Hadhb	5152	13.3551	23.1488	8.57567	6.58836	7.74739	-1.25329	3.59056	0.000693372	0.0147591
ENSMUSG00000089812	Gm15867	601	8.40879	11.4934	5.9213	3.16583	3.44328	-1.25098	2.73221	0.00297082	0.0407214
ENSMUSG00000009185	Ccl8	508	12.6956	23.5939	10.4133	6.67392	5.81054	-1.25022	3.58377	0.00195896	0.0313892
ENSMUSG00000025968	Ndufs1	3967	175.331	169.164	63.4327	90.0979	64.002	-1.24898	6.81463	5.7205e-05	0.00216003
[truncated: 165 more rows]
